# Supplementary material for: Trop2 is overexpressed in gastric cancer and predicts poor prognosis
Source: Oncotarget. 2015 Dec 22;7(5):6136–45. doi: 10.18632/oncotarget.6733 (PMC4868745; doi:10.18632/oncotarget.6733)
Supplement: Supplementary file 1 [file oncotarget-07-6136-s001.xls]

## Sheet: all-IHC
Trop2	v	years	died2live1	gender	old	T	N	M	TNM	CEA	CA199	CHARACTERISIC	HIS	DIFFERENTIATION	DIFFERENTIATION2
551	200	2	85	1	2	2	3	2	2	5	2	2
1	200	2	76	1	1	1	3	2	1	3	2	2	1	1	2	1
2	20	1	71	1	1	1	3	2	1	4	2	2	1	1	3	2
3	60	1	62	1	1	1	2	1	1	2	2	2	1	1	3	2
4	250	2	69	1	1	1	3	1	1	3	1	1	1	1	3	2
5	120	1	74	1	1	2	2	1	1	2	1	1	1	1	3	2
6	300	2	73	1	1	1	3	1	1	3	2	2	1	1	2	1
7	230	2	61	1	1	1	3	2	1	4	2	2	1	1	2	1
8	190	2	76	1	2	1	3	2	1	4	1	1	1	3	4	3
10	10	1	76	1	1	2	2	1	1	2	2	2	1	4	4	3
11	150	2	70	1	1	1	3	1	1	3	2	3	1	1	3	2
12	150	2	72	1	1	2	1	1	1	1	1	1	1	4	4	3
13	150	2	70	1	1	2	3	1	1	3	3	1	1	1	2	1
14	280	2	74	1	2	2	3	1	1	3	2	2	1	1	3	2
15	270	2	73	1	1	1	3	1	1	3	1	1	1	1	2	1
16	120	1	71	1	1	2	2	2	1	3	2	1	1	1	3	2
17	300	2	64	1	1	2	3	1	1	3	1	1	1	1	2	1
18	200	2	63	1	2	2	2	1	1	2	1	1	1	1	3	2
19	100	1	64	1	1	1	3	1	1	3	1	1	1	1	2	1
20	230	2	70	1	1	1	2	2	1	4	2	2	1	1	3	2
21	200	2	75	1	1	1	3	1	1	3	1	1	1	1	2	1
22	300	2	74	1	1	2	2	2	1	3	2	2	1	1	3	2
23	0	1	63	1	1	2	3	1	1	3	3	3	1	3	4	3
24	100	1	70	1	1	1	3	2	1	3	2	2	1	1	2	1
25	110	1	70	1	2	1	2	1	1	2	2	2	1	1	3	2
27	260	2	63	1	2	1	3	2	1	4	1	1	1	1	3	2
29	130	1	70	1	1	2	2	1	1	2	2	2	1	1	3	2
30	130	1	70	1	1	2	3	1	1	3	1	1	1	1	3	2
31	210	2	72	1	1	1	3	2	1	4	2	3	1	1	3	2
32	100	1	60	1	2	1	2	1	1	2	2	2	1	1	3	2
33	100	1	62	1	1	1	3	1	1	3	1	1	1	1	2	1
34	100	1	62	1	1	1	3	1	1	3	1	1	1	1	2	1
35	200	2	71	1	1	2	3	2	1	3	1	1	1	1	3	2
36	240	2	60	1	1	1	2	2	1	3	1	1	1	1	3	2
37	130	1	60	1	2	1	2	1	1	2	1	1	1	1	3	2
38	130	1	61	1	1	2	3	1	1	3	2	2	1	1	3	2
39	130	1	62	1	1	1	2	2	1	2	2	2	1	1	3	2
40	300	2	60	1	1	1	2	2	1	3	1	1	1	1	3	2
41	210	2	61	1	1	2	3	1	1	3	2	2	1	5	4	3
42	70	1	72	1	1	1	3	1	1	3	2	2	1	1	3	2
43	200	2	62	1	1	2	3	2	1	3	2	2	1	1	3	2
44	300	2	62	1	1	2	3	1	1	3	1	1	1	1	2	1
45	300	2	60	1	2	1	2	1	1	2	1	1	1	1	3	2
46	200	2	60	1	1	1	2	2	1	3	1	1	1	5	4	3
47	210	2	60	1	1	1	3	2	1	4	2	2	1	1	2	1
48	280	2	72	1	1	2	2	1	1	2	2	2	1	1	2	1
49	130	1	60	1	2	2	2	1	1	2	2	2	1	1	3	2
50	210	2	63	1	1	2	3	2	1	4	1	1	1	1	3	2
51	100	1	60	1	1	2	3	1	1	3	1	1	1	1	2	1
52	135	2	71	1	1	2	3	2	1	5	1	1	1	1	3	2
53	110	1	97	1	1	1	2	1	1	2	2	2	1	1	2	1
54	90	1	62	1	1	1	2	1	1	2	2	2	1	1	2	1
55	210	2	71	1	1	1	2	1	1	2	2	2	1	1	3	2
56	100	1	71	1	1	2	1	1	1	1	2	2	1	1	3	2
57	195	2	70	1	2	2	3	2	1	3	2	2	1	1	3	2
58	95	1	97	1	1	2	2	1	1	3	1	1	1	1	2	1
59	260	2	62	1	2	2	3	2	1	3	1	1	1	1	3	2
60	110	1	60	1	1	2	2	1	1	2	2	2	1	1	2	1
61	200	2	61	1	2	2	2	1	1	2	2	2	1	1	1	2
62	100	1	67	1	1	2	3	1	1	3	3	3	1	1	1	1
63	200	2	111	1	1	2	3	2	1	3	1	1	1	1	1	1
64	100	1	115	1	2	2	2	1	1	2	2	2	1	1	1	2
65	200	2	92	1	1	2	3	1	1	3	1	1	1	1	1	2
66	100	1	60	1	1	2	3	2	1	5	2	1	1	1	1	2
67	200	2	60	1	1	2	3	2	1	3	2	2	1	4	4	3
68	100	1	110	1	1	1	2	1	1	2	1		1	1	1	2
69	200	2	97	1	2	1	3	2	1	4	2	2	1	1	1	2
71	210	2	99	1	1	1	2	1	1	2	2	2	1	1	1	1
72	0	1	60	1	1	2	3	2	1	5	2		1	1	1	2
73	200	2	60	1	1	2	2	1	1	2	2	2	1	4	4	1
74	100	1	110	1	1	2	3	1	1	3	2	2	1	1	1	2
75	300	2	110	1	1	1	3	2	1	4	1	1	1	1	1	2
76	230	2	115	1	1	1	3	2	1	4	2	2	1	1	1	2
77	130	1	110	1	1	2	3	1	1	3	2	2	1	1	1	2
78	300	2	112	1	1	1	3	2	1	4	1	1	1	5	1	1
79	200	2	110	1	2	1	3	2	1	4	1	1	1	1	1	1
80	100	1	115	1	1	2	3	1	1	3	2	2	1	1	1	2
81	200	2	61	1	1	1	2	1	1	2	2	2	1	1	1	2
82	200	2	60	1	1	2	2	1	1	2	2	2	1	4	4	2
83	150	2	67	1	1	1	1	1	1	1	2	2	1	1	1	2
84	300	2	112	1	2	1	3	2	1	4	1	1	1	5	1	1
85	100	1	100	1	2	2	2	2	1	3	2	1	1	1	1	2
86	200	2	115	1	1	1	3	2	1	4	2	2	1	1	3	2
87	130	1	83	1	1	2	2	1	1	2	3	2	1	1	3	2
89	200	2	95	1	1	2	2	1	1	2	1	1	1	1	3	2
90	170	2	86	1	1	2	3	2	2	5	1	1	1	1	3	2
91	210	2	115	1	1	2	2	2	1	3	1	1	1	1	3	2
92	120	1	87	1	2	1	1	1	1	1	2	2	1	1	3	2
94	212	2	84	1	1	1	3	1	1	3	1	1	1	1	2	1
95	140	2	114	1	1	1	2	2	1	3	1	1	1	1	2	1
96	300	2	82	1	1	1	2	2	1	3	2	2	1	1	3	2
97	180	2	98	1	1	1	2	1	1	2	1	1	1	1	2	1
98	300	2	94	1	2	2	3	1	1	3	1	1	1	1	3	2
99	90	1	87	1	1	2	3	1	1	3	2	2	1	1	3	2
100	80	1	84	1	1	2	2	1	1	2	1	1	1	1	2	1
101	100	1	83	1	2	2	1	1	1	1	2	2	1	1	2	1
102	300	2	115	1	2	1	2	2	1	3	2	3	1	1	2	1
103	200	2	84	1	2	2	3	2	1	4	2	2	1	1	3	2
104	90	1	83	1	1	2	3	2	1	4	1	1	1	3	4	3
105	270	2	87	1	2	1	2	1	1	2	3	3	1	1	3	2
107	120	1	114	1	1	2	2	1	1	2	1	1	1	1	2	1
110	190	2	115	1	2	1	3	2	1	3	3	2	1	1	3	2
111	300	2	83	1	1	1	3	2	1	3	2	2	1	1	3	2
112	70	1	78	1	2	1	3	1	1	3	2	2	1	1	2	1
113	110	1	77	1	2	1	1	1	1	1	1	1	1	4	4	3
114	190	2	80	1	2	1	2	2	1	4	2	2	1	1	3	2
115	170	2	76	1	2	1	2	1	1	2	2	2	1	1	2	1
116	195	2	80	1	2	2	1	1	1	1	2	2	1	1	3	2
118	90	1	80	1	2	2	2	2	1	3	2	2	1	1	2	1
119	195	2	103	1	2	2	3	1	1	3	1	1	1	1	3	2
120	0	1	78	1	2	1	1	1	1	1	2	2	1	1	1	1
121	140	2	77	1	1	2	3	2	1	4	2	2	1	1	3	2
122	10	1	88	1	2	1	2	2	1	3	2	2	1	1	3	2
123	105	1	80	1	2	1	2	1	1	2	2	2	1	1	3	2
124	280	2	66	1	1	1	3	2	1	4	2	2	1	1	3	2
126	130	1	89	1	1	2	2	1	1	2	2	2	1	1	2	1
127	300	2	80	1	2	1	3	1	1	3	1	1	1	1	2	1
128	190	2	80	1	2	1	3	2	1	3	2	2	1	1	3	2
129	200	2	79	1	1	1	2	2	1	3	2	2	1	1	3	2
130	200	2	66	1	1	2	2	2	1	2	2	2	1	1	3	2
131	110	1	66	1	2	2	3	2	1	4	2	2	1	1	3	2
133	150	2	89	1	1	1	2	1	1	2	1	1	1	1	2	1
134	200	2	77	1	1	2	3	1	1	3	1	1	1	1	2	1
137	300	2	77	1	1	1	3	2	1	4	2	2	1	1	3	2
138	300	2	77	1	2	2	2	1	1	2	2	2	1	1	2	1
139	50	1	79	1	1	1	3	2	1	3	1	1	1	1	2	1
140	100	1	77	1	1	2	2	2	1	3	1	1	1	1	1	1
141	105	1	78	1	1	2	2	1	1	2	2	2	1	1	1	1
142	100	1	119	1	2	2	2	1	1	2	1	1	1	4	4	3
143	260	2	66	1	1	1	3	2	1	3	2	1	1	1	3	2
144	100	1	67	1	1	1	2	2	1	3	3	2	1	1	2	1
145	105	1	65	1	1	1	3	2	1	3	2	2	1	1	3	2
147	50	1	65	1	1	2	3	2	1	4	2	2	1	1	3	2
148	190	2	121	1	2	2	3	1	1	3	1	1	1	1	3	2
150	300	2	109	1	2	2	3	1	1	5	2	2	1	1	3	2
152	95	1	108	1	1	2	2	1	1	2	2	2	1	3	4	3
154	200	2	58	1	2	2	2	1	1	2	2	2	1	1	2	1
155	90	1	59	1	2	2	3	1	1	3	2	2	1	1	2	1
156	110	1	66	1	1	2	2	2	1	3	1	1	1	1	2	1
157	200	2	110	1	1	2	1	1	1	1	2	2	1	1	2	1
158	105	1	66	1	1	2	2	2	1	3	3	2	1	1	2	1
159	210	2	58	1	2	1	2	2	1	3	2	2	1	1	3	2
163	60	1	66	1	1	1	2	2	1	3	1	1	1	1	2	1
165	210	2	68	1	1	1	2	2	1	2	2	2	1	1	2	1
166	200	2	66	1	1	1	3	2	2	5	1	1	1	1	3	2
167	125	1	68	1	1	2	2	1	1	2	2	2	1	1	3	2
168	110	1	68	1	1	2	2	1	1	2	1	1	1	1	3	2
170	10	1	66	1	1	2	3	2	1	4	2	2	1	1	2	1
171	10	1	103	1	1	2	2	1	1	2	2	1	1	2	4	3
173	210	2	108	1	2	2	3	1	1	3	1	1	1	1	3	2
174	100	1	66	1	1	1	2	1	1	2	1	1	1	1	3	2
175	230	2	67	1	1	1	2	1	1	2	2	2	1	1	3	2
176	190	2	68	1	1	1	2	1	1	2	1	1	1	1	3	2
177	105	1	65	1	1	1	3	1	1	3	1	1	1	1	2	1
178	190	2	66	1	1	1	3	1	1	3	2	2	1	1	3	2
179	90	1	66	1	1	1	1	1	1	1	2	2	1	1	1	1
180	100	1	68	1	1	1	3	2	1	4	2	2	1	1	3	2
181	190	2	65	1	1	1	3	2	1	3	2	2	1	1	3	2
182	230	2	85	1	2	1	3	1	1	3	3	2	1	1	2	1
183	80	1	86	1	1	2	3	2	1	3	1	1	1	1	2	1
184	50	1	104	1	2	1	2	2	1	2	2	2	1	1	1	1
185	0	1	105	1	1	1	3	2	1	3	3	2	1	3	4	3
186	200	2	85	1	2	1	3	2	1	3	1	1	1	4	4	3
190	240	2	85	1	1	2	2	2	1	2	2	2	1	1	3	2
191	140	2	106	1	1	2	1	1	1	1	2	2	1	1	3	2
194	105	1	104	1	1	2	1	1	1	1	1	1	1	5	1	1
195	140	2	85	1	1	2	3	2	1	4	1	1	1	1	3	2
196	240	2	81	1	1	1	2	2	1	3	1	1	1	1	3	2
197	150	2	68	1	2	2	3	1	1	3	2	2	1	1	3	2
198	230	2	73	1	1	1	2	1	1	2	2	2	1	1	1	1
199	100	1	105	1	1	1	2	1	1	2	1	1	1	1	2	1
200	105	1	85	1	2	1	3	1	2	5	2	2	1	1	3	2
202	210	2	105	1	1	2	2	1	1	2	1	1	1	1	2	2
203	105	1	86	1	1	2	2	1	1	2	1	1	1	1	2	1
204	210	2	68	1	2	2	3	1	1	3	1	1	1	1	3	1
205	140	2	104	1	1	1	2	1	1	2	1	1	1	1	3	3
206	150	2	85	1	1	1	2	1	1	2	1	1	1	1	3	2
207	200	2	81	1	1	1	2	2	1	2	2	2	1	1	3	2
208	210	2	68	1	1	2	2	2	1	3	2	2	1	3	4	1
209	90	1	68	1	1	2	2	1	1	2	2	2	1	1	3	3
210	100	1	104	1	2	2	2	1	1	2	2	2	1	4	4	2
211	105	1	86	1	1	1	2	1	1	2	1	1	1	1	2	3
212	150	2	85	1	1	1	2	1	1	2	1	1	1	1	3	1
213	60	1	81	1	1	2	2	1	1	2	2	2	1	4	4	2
214	50	1	68	1	1	2	2	1	1	2	2	2	1	1	3	2
215	160	2	104	1	1	2	3	2	1	4	2	2	1	1	3	2
216	100	1	86	1	2	1	2	2	1	4	1	1	1	1	3	2
217	0	1	68	1	2	2	1	1	1	1	2	2	1	1	3	2
218	205	2	120	1	1	2	3	2	2	5	1	1	1	1	3	2
219	150	2	72	1	1	2	3	1	1	3	2	2	1	5	2	2
220	100	1	122	1	1	2	3	2	1	3	2	2	1	4	4	2
221	100	1	95	1	1	1	2	1	1	2	1	1	1	1	3	2
222	100	1	73	1	2	1	3	1	1	3	2	2	1	1	3	1
223	150	2	72	1	2	1	1	1	1	1	2	2	1	1	2	2
225	200	2	121	1	2	2	2	2	1	4	1	1	1	1	3	1
226	90	1	119	1	1	2	2	1	1	2	2	2	1	1	3	3
228	110	1	118	1	1	2	3	2	1	4	1	1	1	1	2	1
229	210	2	73	1	2	1	3	1	1	3	1	1	1	1	3	2
230	180	2	72	1	1	1	2	2	1	3	2	2	1	4	4	1
231	60	1	109	1	1	1	3	2	1	3	1	1	1	1	3	2
232	300	2	95	1	1	1	3	2	1	4	3	3	1	1	3	3
233	90	1	95	1	1	2	2	2	1	3	2	2	1	1	3	2
234	210	2	72	1	1	1	3	1	1	3	1	1	1	1	3	2
236	105	1	118	1	1	2	3	2	1	3	1	1	1	1	3	2
237	190	2	95	1	1	2	1	1	1	1	1	1	1	1	3	2
239	80	1	72	1	2	1	2	1	1	2	2	2	1	1	2	2
240	105	1	118	1	1	2	3	1	1	3	1	1	1	1	3	2
241	300	2	96	1	1	2	3	2	1	3	1	1	1	1	2	2
242	200	2	69	1	1	1	3	2	1	4	1	1	1	1	3	1
243	105	1	69	1	2	1	2	1	1	2	2	2	1	1	3	1
245	140	2	90	1	1	2	3	2	1	3	2	2	1	1	3	1
246	100	1	92	1	1	1	3	1	1	3	1	1	1	1	2	2
247	110	1	69	1	1	2	2	1	1	2	1	1	1	1	3	1
248	200	2	90	1	1	2	3	1	1	3	2	2	1	1	3	2
249	150	2	119	1	1	1	3	1	1	3	1	1	1	3	4	2
250	100	1	97	1	1	2	2	1	1	2	2	2	1	1	2	1
251	20	1	69	1	1	1	3	1	1	3	2	2	1	1	2	2
252	200	2	119	1	1	2	3	1	1	3	1	1	1	1	3	1
254	120	2	97	1	1	1	1	1	1	1	2	2	1	4	4	2
255	130	1	90	1	1	1	2	1	1	2	1	1	1	1	2	2
256	80	1	91	1	1	2	2	1	1	2	2	2	1	4	4	2
257	90	1	69	1	1	2	2	1	1	2	2	2	1	1	2	2
258	210	2	113	1	1	1	3	2	1	4	3	2	1	1	3	2
259	100	1	92	1	2	2	3	2	1	4	1	1	1	1	3	2
262	150	2	69	1	1	2	2	1	1	2	1	1	1	1	3	2
263	100	1	69	1	1	1	2	1	1	2	2	2	1	1	3	2
264	80	1	90	1	1	1	2	1	1	2	2	2	1	1	3	2
265	50	1	107	1	1	2	2	2	1	2	1	1	1	1	3	2
266	190	2	120	1	1	2	3	2	1	4	1	1	1	1	3	2
267	90	1	107	1	1	2	2	2	1	2	1	1	1	1	3	2
268	10	1	119	1	1	2	1	1	1	1	1	1	1	1	3	2
269	160	2	108	1	1	1	2	1	1	2	1	1	1	5	1	2
270	210	2	116	1	1	1	3	2	1	3	1	1	1	1	2	2
271	100	1	119	1	1	1	2	1	1	2	1	1	1	1	2	1
272	190	2	107	1	1	1	3	2	1	4	2	2	1	1	3	1
273	200	2	108	1	2	1	2	1	1	2	1	1	1	1	2	2
274	0	1	90	1	1	2	2	2	1	3	1	1	1	1	3	2
276	50	1	119	1	1	1	3	2	1	3	2	2	1	1	2	2
277	50	1	119	1	1	2	2	2	1	2	2	2	1	1	1	2
278	30	1	123	1	1	1	2	2	1	3	1	2	1	1	2	1
279	100	1	113	1	2	2	2	1	1	2	1	1	1	3	4	3
280	90	1	107	1	1	2	2	1	1	2	2	2	1	1	3	2
281	210	2	113	1	2	1	2	1	1	2	2	2	1	1	3	2
282	40	1	113	1	2	2	2	1	1	2	2	2	1	3	4	1
283	200	2	114	1	2	1	3	1	1	3	1	1	1	1	3	2
285	300	2	113	1	1	2	2	1	1	2	2	2	1	1	1	3
286	210	2	58	1	1	2	3	1	1	3	1	1	1	1	3	3
287	280	2	113	1	1	1	3	2	1	4	3	2	1	1	3	1
288	220	2	114	1	2	1	2	2	1	3	2	2	1	1	2	2
289	100	1	122	1	1	2	3	2	1	4	2	2	1	4	4	2
290	110	1	114	1	2	1	3	1	1	3	1	1	1	1	3	1
291	200	2	58	1	1	2	3	1	1	3	1	1	1	1	3	2
292	100	1	107	1	1	1	3	2	1	4	2	2	1	1	3	3
293	300	2	121	1	2	1	3	2	1	4	1	1	1	1	2	2
294	70	1	79	1	1	1	3	2	1	3	1	1	1	1	2	2
295	300	2	89	1	2	1	2	2	1	3	1	1	1	1	3	2
296	300	2	86	1	1	1	3	1	1	3	1	1	1	1	3	1
297	120	1	89	1	2	2	2	2	1	3	2	2	1	1	2	2
298	200	2	100	1	1	1	2	1	1	2	2	2	1	1	2	2
299	50	1	89	1	2	1	3	1	1	3	3	3	1	1	2	2
300	190	2	13	2	1	1	3	2	1	4	1	1	1	1	3	2
301	250	2	22	2	1	1	3	2	1	3	1	1	1	1	2	1
302	150	2	6	2	2	1	3	2	2	5	3	2	1	1	3	2
303	300	2	25	2	2	1	2	2	2	3	1	1	1	1	3	2
304	230	2	9	2	1	2	3	2	1	4	1	1	1	2	4	3
305	230	2	9	2	1	1	3	2	1	4	1	1	1	1	3	2
306	190	2	13	2	1	1	3	2	1	4	1	1	1	1	3	2
307	180	2	32	2	1	2	3	2	1	4	2	2	1	1	3	2
308	300	2	56	2	2	1	3	2	1	4	2	2	1	1	3	2
309	280	2	0	2	1	1	3	2	1	5	3	2	1	1	3	2
310	300	2	32	2	1	2	3	2	1	4	2	2	1	1	3	2
311	280	2	23	2	1	1	3	2	2	4	1	1	1	1	3	2
312	120	1	6	2	1	2	3	2	1	4	2	2	1	1	3	2
313	200	2	41	2	2	1	3	2	1	4	2	2	1	1	2	1
314	210	2	10	2	1	1	2	2	1	4	1	1	1	1	3	2
315	220	2	50	2	1	2	3	2	1	4	1	1	1	1	2	1
316	210	2	36	2	1	1	3	2	1	4	2	2	1	1	3	2
317	210	2	11	2	1	1	2	1	1	2	2	2	1	1	2	1
319	210	2	50	2	1	2	3	2	1	4	1	1	1	1	2	1
320	300	2	51	2	1	1	3	2	1	4	2	2	1	1	3	2
321	200	2	3	2	2	1	3	1	1	3	1	1	1	1	3	2
322	300	2	19	2	1	2	3	1	1	3	1	1	1	1	2	1
323	189	2	9	2	1	1	3	2	1	4	3	3	1	1	2	1
324	210	2	9	2	1	1	3	2	2	5	3	2	1	1	3	2
325	200	2	5	2	1	1	2	1	1	2	1	1	1	1	3	2
327	160	2	6	2	1	1	3	2	1	5	2	2	1	1	3	2
328	160	2	14	2	1	2	3	2	1	4	1	1	1	1	3	2
329	80	1	21	2	1	2	3	1	1	5	2	2	1	1	2	1
330	150	2	19	2	2	2	3	2	1	4	3	3	1	1	2	1
331	230	2	36	2	1	1	3	2	1	4	2	2	1	1	2	1
332	180	2	11	2	1	1	3	2	1	4	1	1	1	1	3	2
333	150	2	33	2	1	1	3	2	1	4	1	1	1	1	2	1
334	220	2	21	2	1	2	3	2	1	4	2	2	1	1	3	2
335	180	2	29	2	2	2	2	2	1	3	1	1	1	1	2	1
336	300	2	19	2	1	2	3	2	1	4	3	3	1	1	2	1
337	190	2	36	2	1	1	3	2	1	4	2	2	1	1	2	1
338	260	2	7	2	1	1	3	1	1	3	1	1	1	1	3	2
339	280	2	10	2	1	1	3	2	1	5	1	1	1	1	3	2
340	210	2	18	2	1	2	3	2	1	4	2	2	1	1	2	1
341	140	2	3	2	1	1	3	2	2	5	3	3	1	1	3	2
342	220	2	2	2	1	2	3	2	1	4	3	3	1	1	3	2
343	220	2	66	2	2	2	3	2	1	4	2	2	1	1	3	2
344	190	2	45	2	1	1	3	2	1	4	2	3	1	3	4	3
345	240	2	8	2	2	1	3	2	1	4	3	2	1	1	3	2
346	200	2	15	2	1	1	3	2	1	4	1	1	1	1	3	2
347	230	2	24	2	1	1	3	2	1	3	2	2	1	1	2	1
348	300	2	11	2	1	2	3	2	1	4	2	2	1	1	3	2
349	160	2	18	2	2	1	3	2	1	4	1	1	1	1	2	1
350	150	2	24	2	1	2	3	2	1	4	1	1	1	5	4	3
352	220	2	44	2	1	1	3	2	1	3	1	1	1	1	2	1
353	210	2	14	2	1	1	3	2	1	3	1	1	1	1	3	2
354	150	2	5	2	1	1	3	2	1	3	1	2	1	1	3	2
356	220	2	30	2	1	2	3	2	1	3	1	1	1	1	3	2
357	210	2	3	2	1	2	3	2	1	4	2	2	1	3	4	3
358	300	2	14	2	1	2	3	2	1	5	1	1	1	1	3	2
359	220	2	18	2	2	2	3	2	1	4	1	1	1	1	2	1
360	210	2	22	2	1	2	3	2	1	4	1	1	1	1	3	2
362	230	2	42	2	1	2	3	1	1	3	1	1	1	1	2	1
364	240	2	23	2	1	2	3	2	1	4	1	1	1	1	2	1
365	210	2	18	2	1	2	3	2	1	4	3	3	1	1	3	2
366	50	1	23	2	1	1	3	2	1	4	2	2	1	1	2	1
368	210	2	13	2	1	2	3	2	1	4	1	1	1	4	4	3
369	280	2	3	2	1	2	2	1	1	2	1	1	1	1	1	2
370	300	2	7	2	1	2	3	2	1	4	2	2	1	1	1	2
371	250	2	2	2	1	2	3	2	1	4	1		1	1	1	2
372	240	2	9	2	1	2	3	1	1	3	2	2	1	1	1	2
373	300	2	13	2	1	2	3	1	1	3	3	2	1	1	1	1
374	120	1	49	2	1	1	3	1	1	3	2	2	1	1	1	1
375	120	1	31	2	2	1	2	2	1	4	3	2	1	1	1	1
376	100	1	26	2	2	1	3	1	1	3	1	1	1	1	1	2
377	200	2	28	2	1	2	3	2	1	5	1	1	1	1	1	1
378	100	1	98	2	2	2	2	1	1	2	2	2	1	1	1	2
379	100	1	66	2	2	1	3	1	1	3	1	1	1	1	1	2
380	100	1	44	2	1	1	2	1	1	2	1	1	1	1	1	1
381	150	2	23	2	1	2	3	1	1	3	2	2	1	5	4	3
382	100	1	88	2	1	1	2	1	1	2	2	1	1	1	1	2
383	100	1	45	2	1	2	2	2	1	3	2	2	1	1	1	1
385	200	2	37	2	1	1	2	1	1	2	1	1	1	1	1	2
386	200	2	88	2	2	1	2	1	1	2	2	1	1	1	1	2
387	100	1	14	2	2	1	3	2	1	3	2	1	1	1	1	2
388	120	1	16	2	2	2	3	2	1	5	1	1	1	1	1	2
389	300	2	6	2	1	1	2	2	1	3	3	1	1	1	1	2
391	200	2	31	2	1	2	3	2	1	4	1	1	1	1	1	2
392	100	1	11	2	1	2	2	2	1	3	2	1	1	1	1	2
393	210	2	15	2	2	1	3	2	1	4	3	1	1	1	1	2
394	230	2	7	2	2	2	3	2	1	4	2	2	1	1	3	2
396	100	1	70	2	1	1	2	1	1	2	1	1	1	1	1	1
397	230	2	11	2	2	1	3	2	1	4	1	1	1	1	3	2
398	200	2	62	2	1	1	3	1	1	3	1	1	1	3	4	3
399	180	2	48	2	1	2	3	2	1	4	2	2	1	1	2	1
400	250	2	6	2	1	2	3	2	1	4	2	2	1	1	3	2
401	210	2	9	2	1	1	3	2	2	5	3	3	1	1	2	1
402	189	2	8	2	1	1	3	2	1	4	1	1	1	1	3	2
404	300	2	62	2	1	1	3	1	1	3	1	1	1	3	4	3
406	300	2	10	2	1	2	3	2	2	5	1	1	1	1	2	1
408	250	2	65	2	1	1	3	2	1	4	2	3	1	3	4	3
409	230	2	27	2	1	2	3	2	1	5	2	2	1	1	3	2
411	270	2	18	2	1	1	3	2	1	3	2	2	1	1	3	2
413	148	2	18	2	1	1	3	2	1	4	2	2	1	1	3	2
414	300	2	5	2	1	1	2	2	1	3	1	1	1	1	3	2
415	300	2	81	2	2	1	2	1	1	2	2	2	1	1	2	1
416	300	2	17	2	1	1	3	2	1	4	1	1	1	1	3	2
417	220	2	25	2	1	2	3	1	1	3	1	1	1	1	3	2
418	120	1	63	2	1	2	3	1	2	5	1	1	1	1	2	1
419	150	2	72	2	1	1	2	1	1	2	1	1	1	3	4	3
420	280	2	20	2	1	2	3	1	1	5	2	2	1	1	3	2
422	280	2	9	2	2	1	2	1	1	2	1	1	1	1	3	2
423	80	1	75	2	1	1	3	2	1	3	2	2	1	3	4	3
424	280	2	31	2	1	1	3	2	1	4	1	1	1	1	2	1
425	30	1	2	2	2	2	3	2	1	4	2	2	1	4	3	2
427	300	2	11	2	1	1	3	2	1	5	3	2	1	1	3	2
428	90	1	28	2	1	2	2	1	1	2	3	2	1	1	3	2
429	100	1	26	2	1	1	2	2	1	3	2	2	1	1	3	2
430	190	2	23	2	2	2	3	2	1	4	1	1	1	1	3	2
431	160	2	51	2	1	1	2	1	1	2	2	2	1	1	3	2
432	105	1	19	2	1	1	3	2	1	4	2	2	1	1	3	2
433	210	2	81	2	2	2	3	2	1	3	1	1	1	1	3	2
434	200	2	70	2	1	1	2	1	1	2	1	1	1	1	1	1
435	220	2	8	2	1	1	3	2	2	5	1	1	1	1	3	2
436	230	2	12	2	2	2	3	1	1	3	2	3	1	1	3	2
437	150	2	24	2	1	1	3	2	1	4	2	2	1	1	3	2
438	150	2	13	2	2	2	3	1	1	3	2	2	1	1	3	2
439	210	2	33	2	2	1	2	2	1	4	2	2	1	1	3	2
440	300	2	10	2	2	1	3	2	1	4	1	1	1	1	3	2
441	300	2	10	2	2	1	3	2	1	4	2	2	1	1	3	2
442	130	1	52	2	2	1	3	2	1	4	3	2	1	1	2	1
443	200	2	12	2	2	1	3	2	1	3	1	1	1	1	3	2
445	220	2	14	2	1	1	3	2	1	4	3	2	1	1	3	2
446	240	2	1	2	2	1	3	2	1	4	3	3	1	1	3	2
448	150	2	61	2	2	1	3	2	1	4	3	2	1	1	3	2
449	300	2	30	2	2	1	3	2	1	4	1	1	1	3	4	3
452	130	1	20	2	2	2	3	1	1	3	1	1	1	1	2	1
453	210	2	10	2	2	2	3	2	2	5	2	3	1	1	2	1
455	300	2	28	2	1	1	3	2	1	3	1	1	1	1	2	1
456	100	1	10	2	1	1	3	2	1	4	1	1	1	1	3	2
457	90	1	32	2	2	2	3	2	1	3	2	3	1	1	3	2
458	200	2	35	2	1	1	3	2	1	3	1	1	1	1	3	2
459	105	1	10	2	2	1	3	2	1	4	2	2	1	1	3	2
460	300	2	4	2	1	1	2	2	1	4	1	1	1	2	4	3
464	280	2	30	2	1	1	3	2	1	4	1	1	1	3	4	3
466	150	2	5	2	1	2	3	2	1	4	2	3	1	1	3	2
467	210	2	30	2	2	1	3	2	1	4	3	2	1	1	3	2
468	300	2	81	2	2	2	2	2	1	2	3	2	1	1	3	2
469	10	1	10	2	1	1	3	2	1	4	1	1	1	1	3	2
471	150	2	12	2	1	1	3	1	2	5	1	1	1	1	2	1
472	220	2	36	2	1	1	3	2	1	4	2	2	1	2	4	3
473	170	2	23	2	2	2	3	2	1	4	1	1	1	1	3	2
474	210	2	25	2	2	1	3	2	1	4	1	1	1	1	3	2
475	110	1	5	2	1	1	3	2	1	4	1	1	1	1	3	2
476	270	2	7	2	1	1	3	2	1	4	3	2	1	1	3	2
478	110	1	48	2	1	2	3	2	1	4	2	2	1	1	3	2
479	300	2	0	2	1	1	3	2	2	5	1	1	1	2	4	3
480	200	2	29	2	1	1	3	2	1	4	1	1	1	1	3	2
481	280	2	6	2	1	1	3	2	2	5	3	2	1	1	2	1
482	100	1	24	2	1	1	3	2	1	4	2	2	1	1	3	2
483	290	2	9	2	1	1	3	2	1	4	2	2	1	1	2	1
484	150	2	14	2	1	1	3	2	1	4	2	2	1	1	3	2
485	200	2	28	2	1	2	2	2	1	2	3	2	1	1	3	2
486	200	2	18	2	1	2	3	2	1	4	2	3	1	1	3	2
489	220	2	12	2	1	2	3	2	1	4	2	2	1	1	3	2
492	130	1	10	2	2	2	3	2	1	4	2	3	1	1	3	2
493	250	2	12	2	2	2	3	2	1	4	2	3	1	1	3	2
494	170	2	16	2	1	2	3	1	1	3	1	1	1	5	2	1
495	150	2	0	2	2	2	3	2	1	3	2	2	1	1	3	2
496	200	2	26	2	1	1	2	2	2	3	2	2	1	1	3	2
500	210	2	55	2	1	1	3	2	1	4	1	1	1	1	2	1
501	300	2	40	2	1	2	3	2	1	3	2	2	1	1	3	2
502	180	2	14	2	1	1	3	2	1	4	1	1	1	1	3	2
503	130	1	9	2	1	2	2	2	1	4	3	3	1	1	3	2
504	250	2	11	2	2	2	2	1	2	5	3	3	1	1	2	1
505	280	2	16	2	2	2	3	2	1	4	1	1	1	1	3	2
506	180	2	42	2	1	2	3	2	1	4	1	1	1	1	3	2
507	105	1	9	2	2	1	3	2	1	4	2	2	1	4	4	3
508	110	1	31	2	1	1	3	1	1	3	1	1	1	1	3	2
509	200	2	1	2	1	1	3	1	1	3	2	2	1	1	3	2
512	280	2	13	2	2	2	3	2	1	3	3	2	1	1	3	2
513	300	2	14	2	1	2	3	1	2	5	2	2	1	1	1	1
514	300	2	24	2	1	2	3	2	1	3	1	1	1	1	2	1
515	200	2	50	2	1	2	2	1	1	2	1	1	1	1	3	2
516	210	2	8	2	1	1	3	2	1	5	3	3	1	3	4	3
518	300	2	0	2	1	1	3	2	1	3	2	2	1	1	3	2
520	105	1	59	2	2	1	3	2	1	4	3	2	1	1	2	1
522	210	2	8	2	1	1	3	2	1	5	3	3	1	3	4	3
523	210	2	15	2	1	1	3	2	1	4	2	2	1	1	3	2
524	20	1	48	2	1	1	2	2	1	3	2	2	1	3	4	3
526	130	1	2	2	1	1	2	2	1	4	1	1	1	1	3	2
527	250	2	17	2	2	1	3	2	1	5	2	2	1	3	4	3
528	280	2	47	2	2	1	3	1	1	3	2	3	1	1	3	2
529	100	1	22	2	2	1	3	2	1	5	2	2	1	1	3	2
531	200	2	79	2	1	1	3	1	1	3	1	1	1	1	3	2
533	130	1	17	2	1	1	3	2	1	4	1	1	1	1	3	2
534	100	1	65	2	1	2	2	2	1	3	2	2	1	1	3	2
535	160	2	48	2	1	2	2	2	1	2	2	2	1	1	2	1
537	120	1	8	2	1	2	3	2	1	4	1	1	1	1	3	2
539	140	2	21	2	1	2	3	1	1	3	2	2	1	1	3	2
540	300	2	10	2	2	2	3	1	2	5	2	2	1	1	3	2
541	240	2	58	2	2	2	3	2	2	4	1	1	1	1	3	2
542	160	2	4	2	2	1	3	2	1	4	2	3	1	3	4	2
543	140	2	35	2	1	2	3	1	2	5	2	2	1	1	3	2
546	300	2	6	2	2	2	3	2	2	5	3	2	1	4	4	2
547	130	1	27	2	1	1	3	2	1	4	2	2	1	1	3	3
549	200	2	18	2	1	1	3	2	1	3	2	2	1	1	2	2
550	130	1	26	2	2	2	3	2	1	4	1	1	1	1	3	2
552	210	2	44	2	1	2	3	2	1	4	2	2	1	1	3	3
553	280	2	18	2	1	2	3	2	2	5	2	2	1	1	3	2
554	210	2	8	2	1	1	3	2	1	4	1	1	1	1	3	2
555	200	2	23	2	2	2	3	2	1	4	1	1	1	1	3	2
556	300	2	3	2	2	1	2	2	1	4	1	1	1	1	2	2
557	100	1	6	2	2	2	3	2	2	5	2	3	1	1	3	1
558	300	2	3	2	2	2	2	2	1	3	1	1	1	1	2	1
559	300	2	63	2	2	2	3	2	1	4	1	1	1	1	3	3
563	300	2	8	2	1	1	2	2	2	3	3	2	1	1	2	2
564	300	2	23	2	2	1	3	2	1	3	1	1	1	1	3	1
565	300	2	60	2	1	1	3	1	1	3	1	1	1	1	3	2
566	300	2	54	2	1	1	3	1	1	3	3	3	1	1	3	1
567	300	2	57	2	1	2	3	1	1	3	3	2	1	1	2	2
568	210	2	11	2	2	1	3	2	1	4	2	2	1	1	3	2
570	300	2	31	2	1	1	3	2	1	4	1	1	1	1	2	2
571	300	2	17	2	2	1	3	2	1	4	1	1	1	3	4	2
572	200	2	14	2	1	2	3	2	1	3	1	1	1	3	4	1
573	300	2	5	2	1	1	3	2	1	4	2	3	1	1	2	3
574	150	2	20	2	1	2	3	1	1	3	1	1	1	1	3	2
575	150	2	15	2	1	2	3	1	1	3	1	1	1	1	2	1
576	300	2	12	2	1	1	2	2	1	3	3	2	1	1	2	2
577	150	2	2	2	1	1	3	2	1	4	1	1	1	1	3	2
578	220	2	27	2	1	2	3	2	1	4	1	1	1	1	3	1
579	250	2	26	2	1	1	2	2	1	3	2	2	1	1	3	2
581	210	2	52	2	1	1	3	2	1	4	1	1	1	1	3	2
582	50	1	38	2	1	1	3	2	1	4	2	2	1	2	4	2
583	100	1	31	2	1	1	3	2	1	4	1	1	1	1	3	3
584	280	2	23	2	2	1	3	2	1	3	1	1	1	1	3	2
585	120	1	8	2	1	1	3	2	1	4	1	1	1	4	4	2
586	300	2	27	2	2	1	3	1	1	3	1	1	1	1	3	3
589	180	2	16	2	2	1	3	2	2	5	1	1	1	1	2	1
590	200	2	25	2	1	2	3	2	1	4	2	3	1	1	2	2
591	300	2	2	2	2	2	3	2	1	4	1	1	1	1	3	2
594	180	2	17	2	2	2	2	1	1	2	2	2	1	1	2	2
596	110	1	7	2	1	1	3	1	1	3	2	3	1	1	2	2
598	200	2	14	2	1	1	2	1	1	2	1	1	1	1	2	1
599	100	1	33	2	1	2	3	2	1	4	1	1	1	1	2	1
600	300	2	6	2	1	2	3	2	1	4	3	3	1	1	3	1
602	105	1	82	2	1	1	2	2	1	3	1	1	1	1	2	1
603	50	1	0	2	1	1	1	1	1	1	2	2	1	1	2	2
605	140	2	30	2	1	1	3	2	1	4	2	2	1	1	3	1
606	230	2	15	2	2	2	3	2	1	4	1	1	1	1	3	3
607	140	2	3	2	1	1	3	2	2	5	2	2	1	1	3	2
608	100	1	12	2	1	1	3	2	1	4	3	3	1	1	2	1
609	300	2	11	2	2	2	3	2	1	3	1	1	1	1	3	2
610	230	2	24	2	1	1	3	2	1	4	1	1	1	1	3	2
611	300	2	1	2	2	2	2	2	2	5	2	2	1	1	3	1
612	280	2	12	2	1	1	3	2	2	5	2	2	1	1	3	2
613	100	1	22	2	1	1	3	1	1	3	2	2	1	1	3	3
614	210	2	32	2	1	1	3	2	1	4	2	2	1	1	2	2
615	260	2	0	2	1	1	3	2	2	5	2	3	1	1	3	1
616	210	2	19	2	2	2	2	2	1	3	3	2	1	1	3	1
617	105	1	32	2	1	1	2	2	1	3	2	2	1	1	2	2
618	120	1	6	2	2	2	3	2	1	4	3	2	1	1	3	3
621	210	2	6	2	2	2	3	2	1	4	3	2	1	1	3	2
623	150	2	51	2	1	1	3	1	1	3	1	1	1	1	3	1
624	130	1	6	2	1	2	3	2	2	5	3	2	1	1	3	2
626	130	1	35	2	2	1	2	2	1	4	1	1	1	1	3	1
627	110	1	39	2	1	1	2	2	1	3	3	2	1	1	3	2
628	150	2	20	2	1	2	2	2	1	3	1	1	1	1	2	2
631	150	2	72	2	1	1	3	1	1	3	1	1	1	1	3	2
632	160	2	47	2	1	1	3	2	1	4	1	1	1	3	4	1
634	200	2	1	2	1	2	3	2	1	4	2	2	1	3	4	2
635	100	1	27	2	1	1	3	2	1	3	2	2	1	1	3	3
636	230	2	14	2	1	2	3	2	1	4	2	2	1	1	3	3
637	0	1	25	2	1	1	2	1	1	2	2	2	1	1	3	2
639	110	1	31	2	1	1	2	2	1	3	1	1	1	1	3	2
640	130	1	46	2	1	2	2	2	1	4	1	1	1	1	3	2
641	160	2	22	2	1	1	3	1	1	5	3	3	1	3	4	2
644	230	2	28	2	1	1	3	2	1	4	1	1	1	1	3	2
645	290	2	6	2	2	2	3	2	1	4	3	2	1	1	3	3
646	300	2	9	2	2	1	2	2	1	4	2	2	1	3	4	2
648	110	1	30	2	1	2	3	2	1	3	2	2	1	1	3	2
649	300	2	12	2	1	2	3	2	1	4	3	2	1	1	3	3
650	300	2	32	2	1	2	2	2	1	4	1	1	1	1	3	1
652	300	2	8	2	2	2	3	2	2	5	3	3	1	1	3	2
654	300	2	33	2	2	1	3	2	1	4	1	1	1	1	3	2
655	110	1	18	2	1	1	3	2	1	4	3	2	1	1	3	2
659	150	2	23	2	1	1	3	1	1	3	3	3	1	3	4	2
661	200	2	28	2	1	1	3	2	1	4	2	2	1	1	3	1
662	300	2	11	2	2	2	3	2	1	3	1	1	1	5	1	2
663	300	2	8	2	2	2	3	2	1	5	3	3	1	1	3	3
664	300	2	30	2	1	1	3	1	1	3	1	1	1	1	2	2
668	140	2	6	2	1	1	3	1	1	3	1	1	1	1	3	1
670	200	2	14	2	1	2	3	2	1	4	2	2	1	1	3	2
671	180	2	6	2	2	2	3	2	1	4	2	2	1	1	3	1
673	200	2	3	2	1	2	3	2	1	4	3	3	1	4	4	2
675	200	2	12	2	1	1	3	1	1	3	1	1	1	1	3	2
677	170	2	6	2	1	1	2	2	1	3	1	1	1	1	3	3
679	300	2	13	2	2	2	3	2	1	4	3	2	1	3	4	2
680	210	2	10	2	1	1	3	2	2	5	2	2	1	1	2	2
681	135	2	22	2	2	1	3	2	1	4	2	3	1	1	3	1
683	150	2	8	2	2	2	3	2	2	5	3	3	1	1	3	3
685	100	1	58	2	1	1	3	1	1	3	2	3	1	1	3	1
687	300	2	12	2	2	2	3	2	1	4	2	3	1	1	3	2
688	190	2	102	2	1	1	3	2	1	3	1	1	1	1	3	2
692	300	2	36	2	1	2	3	1	1	3	1	1	1	1	2	2
694	205	2	34	2	1	1	3	2	1	4	1	1	1	1	3	2
696	200	2	21	2	1	1	3	2	1	4	1	1	1	1	3	1
698	20	1	4	2	1	1	2	1	1	2	3	2	1	1	3	1
699	230	2	5	2	1	1	3	2	2	4	1	1	1	2	4	2
700	110	1	3	2	2	1	3	2	1	5	1	1	1	1	3	2
702	300	2	9	2	1	2	3	2	1	3	2	2	1	1	3	2
706	300	2	1	2	1	1	3	2	1	4	1	1	1	1	3	2
707	210	2	9	2	1	2	2	2	1	4	1	1	1	5	4	3
709	210	2	17	2	1	1	3	2	1	4	1	1	1	1	2	2
714	300	2	18	2	1	1	2	2	1	4	3	3	1	1	3	3
717	100	1	8	2	1	1	3	2	1	4	2	3	1	1	4	2
718	300	2	10	2	2	1	3	1	1	3	1	1	1	1	2	2
719	300	2	104	2	1	1	3	1	1	3	2	2	1	1	3	1
720	300	2	22	2	1	1	3	2	1	3	1	1	1	1	2	2
721	120	1	33	2	1	1	3	2	1	3	1	1	1	1	3	1
722	110	1	6	2	2	2	3	2	1	4	2	2	1	1	3	2
723	190	2	105	2	1	2	2	1	1	2	2	2	1	1	3	1
728	120	1	56	2	1	1	3	2	1	3	2	2	1	1	3	2
729	100	1	9	2	1	2	2	1	1	2	2	2	1	1	3	2
730	70	1	77	2	1	2	3	2	1	4	3	3	1	4	4	2
731	280	2	27	2	1	2	3	2	1	4	1	1	1	1	2	1
738	130	1	31	2	1	1	3	2	1	4	2	2	1	1	3	2
740	210	2	36	2	1	1	3	1	1	3	1	1	1	1	3	3
742	120	1	12	2	1	1	3	2	1	4	1	1	1	1	3	1
750	150	2	8	2	1	2	3	2	2	5	2	2	1	1	3	2
751	300	2	16	2	2	1	3	2	1	4	3	2	1	1	3	1
752	230	2	21	2	1	2	3	1	1	3	1	1	1	1	3	2
758	140	2	12	2	1	1	3	2	1	4	1	1	1	1	3	1
759	120	1	15	2	2	2	3	2	1	4	2	2	1	1	3	2
760	210	2	26	2	1	1	3	2	1	3	2	2	1	3	4	2
761	50	1	54	2	2	2	3	1	1	3	1	1	1	4	4	1
762	50	1	57	2	1	1	3	2	1	4	3	3	1	3	4	1
767	150	2	14	2	1	1	3	2	1	4	1	1	1	1	3	2
768	300	2	17	2	1	1	3	2	1	4	1	1	1	1	3	2
770	120	1	26	2	1	1	3	2	1	3	2	2	1	3	4	2
771	220	2	41	2	2	1	2	1	1	2	1	1	1	1	2	3
776	210	2	7	2	1	1	3	2	1	4	1	1	1	1	2	3
777	200	2	54	2	2	2	3	1	1	3	1	1	1	1	2	3
778	50	1	8	2	1	1	3	2	1	4	1	1	1	1	3	2
779	50	1	17	2	1	1	3	2	1	4	2	2	1	1	3	2
780	140	2	35	2	2	1	3	2	1	4	2	2	1	1	2	3
26	0	1	70	2	1	1	2	1	1	2	3	2	2		1	1
70	140	2	62	2	1	2	1	1	1	1	2	2	2		1	1
88	170	2	70	2	1	1	1	1	1	1	2	2	2		1	1
106	160	2	62	2	1	2	1	1	1	1	2	2	2		1	1
189	220	2	66	2	2	1	1	1	1	1	2		2			1
201	160	2	83	2	2	1	1	1	1	1	2	2	2		1	1
224	70	1	87	2	2	2	1	1	1	1	1	1	2		1	1
227	110	1	93	2	1	2	1	1	1	1	1	1	2		1	1
238	150	2	114	2	1	2	1	1	1	1	1	1	2		1	1
253	90	1	93	2	1	2	1	1	1	1	1	1	2		1	1
260	105	1	87	2	2	2	1	1	1	1	1	1	2		1	1
261	195	2	87	2	1	2	2	1	1	2	1	1	2		3	2
275	300	2	6	1	1	2	1	1	1	1	1	1	2		1	1
284	100	1	88	2	2	1	1	1	1	1	2	2	2		1	1
355	180	2	108	2	1	1	1	1	1	1	1	1	2		1	1
361	300	2	64	2	1	2	1	1	1	1	2	2	2		1	1
403	125	1	81	2	1	2	2	1	1	2	2	2	2		3	2
405	110	1	106	2	1	2	1	1	1	1	3	2	2		3	2
407	140	2	68	2	2	1							2	1
593	50	1	117	2	2	1	1	1	1	1	1	1	2
660	40	1			1	1							2
667	300	2			1	1							2
674	300	2			2	1							2
682	90	1			1	1						1	2
686	300	2			1	1						1	2
695	90	1			1	1							2
701	0	1			1	2							2
716	90	1	107	2	1	1	1	1	1	1	2	2	2		3	2
724	90	1			1	2							2
725	0	1			1	2							2
733	210	2			1	2							2
739	0	1	112	2	1	2	1	1	1	1	1	1	2		2	1
741	90	1	82	2	1	2	1	1	1	1	2	2	2	1
748	0	1	64	2	1	2	2	1		2	1	1	2		1	1
749	100	1	112	2	1	2	1	1	1	1	1	1	2		2	1
785	0	1			1	2							2
792	50	1			2	2							2
793	150	2			1	2							2
794	150	2			2	2							2
797	300	2			1	2							2
800	100	1			1	2							2
802	50	1			1	2							2
803	50	1			1	2							2
809	80	1			1	2							2
812	100	1			1	2							2
817	100	1			1	2							2
833	100	1			1	2							2
834	100	1			1	2							2
454	150	2	86	2	1	1	1	1	1	1	2	2	3
588	0	1	90	2	1	2					1	1	3
647	80	1	108	2	1	2	2	1	1	2	2	2	3		2	1
665	100	1			1	2							3
676	300	2			2	1							3
691	100	1			2	2							3
703	180	2			1	2							3
705	0	1			1	1							3
734	50	1			1	2							3
737	0	1			1	1							3
743	220	2			1	1							3
745	100	1			1	1							3
746	100	1			2	1							3
747	100	1			1	1							3
763	50	1			1	2							3
764	140	2			1	2							3
765	50	1			1	2							3
772	50	1			2	2							3
775	50	1			1	2							3
783	50	1			1	2							3
787	100	1			1	2							3
789	0	1			1	2							3
796	100	1			1	2							3
823	100	1			1	2							3
824	100	1			2	2							3
825	100	1			2	2							3
836	300	2			2	2							3
838	300	2			1	2							3
839	100	1			1	2							3
840	200	2			1	2							3
841	300	2			1	2							3
9	200	2	63	2	2	2	2	1	1	2	1	1	4	1	3	2
28	80	1	7	1	2	2	3	2	1	4	2	2	4	1	3	2
93	120	1	60	2	2	1	2	1	1	2	2	2	4	1	3	2
108	100	1	60	2	1	2							4
109	210	2	18	1	2	1	3	2	1	4	1	1	4	1	2	1
117	0	1	60	2	1	2							4
125	20	1	14	1	1	1	3	2	1	5	1	1	4	1	3	2
132	10	1	7	1	1	1	3	2	1	4	2	2	4	1	1	2
146	200	2	110	2	1	1	3	2	1	4	1		4	1	1	2
149	250	2	3	1	1	1	2	1	1	2	1		4	1	1	2
151	200	2	60	2	1	2	3	2	1	3	2	2	4	4	4	3
160	270	2	13	1	1	2	3	2	1	4	1		4	4	4	3
161	200	2	44	1	1	1	2	1	1	2	1		4	1	1	1
162	200	2	60	2	1	2	2	1	1	2	2	2	4	1	1	1
164	100	1	13	1	1	2	3	1	1	3	3	2	4	1	1	1
169	100	1	61	2	1	1	2	1	1	2	2	2	4	1	1	2
172	100	1	37	1	1	1	2	1	1	2	1		4	1	1	2
187	260	2	61	2	2	1	2	1	1	2	2		4	1	1	2
188	280	2	60	2	2	2	2	1	1	2	2		4	4	4	3
192	210	2	46	1	2	1	3	1	1	3	1		4	1	1	2
235	100	1	98	2	1	1	3	1	1	3	2	2	4	1	2	1
244	120	1	11	1	1	1	3	2	1	5	3	2	4	1	3	2
318	150	2	25	1	2	1	3	2	1	4	1	1	4	1	3	2
326	130	1	109	2	1	1	3	2	1	3	1	1	4	1	3	2
363	210	2	50	1	1	1	2	1	1	2	1	1	4	2	4	3
367	105	1	59	2	2	1	3	1	1	3	2	2	4	1	2	1
384	105	1	108	2	2	2							4	1	3	2
390	0	1	21	1	1	1	3	1	1	3	2	2	4	1	3	2
395	300	2	48	1	1	1	2	2	1	2	2	2	4	1	2	1
410	100	1	48	1	1	1	2	2	1	3	2	2	4	1	3	2
412	210	2	85	2	2	1	3	1	1	5	2	2	4	1	3	2
426	300	2	86	2	1	1	2	1	1	2	1	1	4	1	2	1
444	200	2	6	1	2	2	3	2	2	5	3	2	4	4	4	3
451	200	2	85	2	1	1	3	2	1	3	1	1	4	1	3	2
462	100	1	54	1	1	1	3	1	1	3	3	3	4	1	3	2
463	100	1	42	1	1	1	3	2	1	4	1	1	4	1	3	2
465	0	1	8	1	1	2	2	2	1	4	2	2	4	1	3	2
470	300	2	122	2	1	2	3	2	1	3	2	2	4	4	4	3
477	105	1	72	2	1	2	2	1	1	2	3	2	4	1	3	2
487	60	1	72	2	1	1	3	1	1	3	1	1	4	1	2	1
488	300	2	72	2	2	1	1	1	1	1	2	2	4	1	2	1
490	300	2	27	1	2	1	3	1	1	3	1	1	4	1	3	2
491	105	1	121	2	2	2	3	2	1	4	1	1	4	1	3	2
497	300	2	118	2	1	2	3	2	1	3	1	1	4	1	3	2
498	300	2	12	1	1	2	2	2	1	3	3	2	4	1	2	1
499	300	2	17	1	2	1	3	2	1	4	1	1	4	3	4	3
510	100	1	109	2	2	2	2	2	1	3	1	1	4	1	3	2
517	210	2	121	2	2	2	3	1	1	3	1	1	4	1	3	2
519	0	1	110	2	1	1	3	1	1	3	1	1	4	1	2	1
521	150	2	119	2	1	1	2	1	1	2	2	2	4	1	2	1
525	30	1		1	1	1	3	2	1	5	2	3	4	1	3	2
530	70	1	82	1	1	1	2	2	1	3	1	1	4	1	2	1
532	100	1	119	2	1	1	3	1	1	3	1	1	4	3	4	3
536	20	1	20	1	1	2	3	2	1	3	1	1	4	1	2	1
538	150	2	119	2	2	2	1	1	1	1	1	1	4		1	1
544	100	1	119	2	1	2	3	1	1	3	1	1	4	1	3	2
545	150	2	90	2	1	2	3	2	1	3	2	2	4	1	3	2
548	60	1	92	2	1	2	1	1	1	1	2	2	4	1	3	2
560	80	1	12	1	1	1	3	2	1	4	3	3	4	1	2	1
561	0	1	96	2	1	1	3	2	1	3	2	2	4	2	4	3
562	210	2	51	1	1	1	3	1	1	3	1	1	4	1	3	2
580	0	1	69	2	2	1	2	1	1	2	2	2	4	1	3	2
587	80	1	90	2	2	1					2	2	4	5
592	0	1	119	2	1	2	2	2	1	2	2	2	4	1	1	1
595	190	2	12	1	1	1	3	1	1	3	1	1	4	1	3	2
597	0	1	90	2	1	2	2	2	1	3	1	1	4	1	3	2
601	150	2	12	1	1	2	3	2	1	4	3	2	4	1	3	2
604	300	2	36	1	1	2	3	1	1	3	1	1	4	1	2	1
619	300	2	30	1	1	2	3	2	1	3	2	2	4	1	3	2
620	300	2	117	2	2	1	1	1	1	1	1	1	4
622	300	2	33	1	1	1	3	2	1	3	1	1	4	1	3	2
625	90	1	119	2	1	1	2	1	1	2	1	1	4	1	2	1
629	80	1	119	2	1	1	3	2	1	3	2	2	4	1	2	1
630	90	1	22	1	1	1	3	1	1	5	3	3	4	3	4	3
633	80	1	30	1	1	1	3	1	1	3	1	1	4	1	3	2
638	130	1	27	1	1	1	3	2	1	3	2	2	4	1	3	2
643	100	1	33	1	2	1	3	2	1	4	1	1	4	1	3	2
651	90	1	120	2	2	1					2	2	4
653	100	1	22	1	2	1	3	2	1	4	2	3	4	1	3	2
657	20	1	9	1	1	2	3	2	1	3	2	2	4	1	3	2
666	100	1	113	2	2	1	2	1	1	2	2	2	4	1	3	2
672	90	1	105	1	1	2	2	1	1	2	2	2	4	1	3	2
678	210	2	4	1	1	1					3	2	4	1	3	2
689	300	2	8	1	1	1	3	2	1	3	1	1	4	1	2	1
690	300	2	35	1	1	1	3	2	1	4	1	1	4	1	2	1
697	110	1	107	2	1	1	3	2	1	4	2	2	4	1	3	2
708	20	1	77	1	1	2	3	2	1	4	3	3	4	4	4	3
710	300	2	9	1	1	2	3	2	1	4	1	1	4	5	4	3
712	80	1	122	2	1	2	3	2	1	4	2	2	4	4	4	3
135	100	1	112	2	1	1			1		2	2	5
351	300	2	64	2	1	2					2	2	5
461	50	1	121	2	2	1					1	1	5
511	105	1	109	2	1	1					2	3	5
569	0	1	90	2	1	1					1	1	5
642	300	2	120	2	2	1					2	2	5
658	0	1			2	1							5
727	0	1			1	1							5
735	210	2			2	1							5
754	100	1			1	2							5
755	100	1			1	2							5
756	50	1			1	2							5
757	70	1			2	2							5
766	50	1			1	2							5
774	50	1			2	2							5
781	50	1			1	2							5
782	0	1			1	1							5
786	0	1			1	2							5
788	0	1			1	2							5
791	50	1			1	2							5
805	100	1			1	2							5
807	100	1			1	2							5
810	50	1			1	2							5
811	100	1			1	2							5
814	50	1			2	2							5
816	210	2			1	2							5
818	100	1			1	2							5
819	100	1			1	2							5
821	10	1			2	2							5
822	100	1			1	2							5
829	100	1			2	2							5
835	100	1			2	2							5
656	200	2			1	2							6
669	50	1			2	1							6
684	50	1			2	2							6
693	210	2			1	2							6
711	180	2			1	2							6
713	200	2			1	2							6
726	110	1			1	2							6
736	120	1			2	1							6
744	210	2			1	2							6
753	210	2			1	2							6
773	160	2			1	2							6
784	50	1			2	2							6
790	150	2			1	2							6
795	300	2			1	2							6
798	300	2			1	2							6
799	300	2			1	2							6
801	300	2			1	2							6
804	300	2			1	2							6
806	300	2			2	2							6
808	300	2			1	2							6
813	300	2			2	2							6
815	300	2			1	2							6
820	300	2			1	2							6
826	300	2			1	2							6
827	300	2			1	2							6
828	300	2			1	2							6
830	300	2			1	2							6
831	300	2			2	2							6
832	300	2			2	2							6
837	0	1			1	2							6

## Sheet: cancer-IHC
Trop2	v	生存时间		死2活1	DFS	性别	年龄	T	N	M	TNM	TNM2	CEA	CA199	CHARACTERISIC	HIS	DIFFERENTIATION	DIFFERENTIATION2	hpylori statuses	chemotherapy
200	2	76	2	1	32	1	1	3	2	1	3	1	2	2	1	1	2	1	2	1
20	1	71	2	1	71	1	1	3	2	1	4	2	2	2	1	1	3	2	2	2
60	1	62	2	1	62	1	1	2	1	1	2	1	2	2	1	1	3	2	2	1
250	2	69	2	1	24	1	1	3	1	1	3	1	1	1	1	1	3	2	2	1
120	1	74	2	1	74	1	2	2	1	1	2	1	1	1	1	1	3	2	2	1
300	2	73	2	1	26	1	1	3	1	1	3	1	2	2	1	1	2	1	2	1
230	2	61	2	1	16	1	1	3	2	1	4	2	2	2	1	1	2	1	2	2
190	2	76	2	1	18	2	1	3	2	1	4	2	1	1	1	3	4	3	2	2
10	1	76	2	1	76	1	2	2	1	1	2	1	2	2	1	4	4	3	2	1
150	2	70	2	1	23	1	1	3	1	1	3	1	2	3	1	1	3	2	2	1
150	2	72	2	1	21	1	2	1	1	1	1	1	1	1	1	4	4	3	2	1
150	2	70	2	1	70	1	2	3	1	1	3	1	3	1	1	1	2	1	2	1
280	2	74	2	1	74	2	2	3	1	1	3	1	2	2	1	1	3	2	2	1
270	2	73	2	1	35	1	1	3	1	1	3	1	1	1	1	1	2	1	2	1
120	1	71	2	1	71	1	2	2	2	1	3	1	2	1	1	1	3	2	2	1
300	2	64	2	1	15	1	2	3	1	1	3	1	1	1	1	1	2	1	2	1
200	2	63	2	1	27	2	2	2	1	1	2	1	1	1	1	1	3	2	1	1
100	1	64	2	1	64	1	1	3	1	1	3	1	1	1	1	1	2	1	2	1
230	2	70	2	1	22	1	1	2	2	1	4	2	2	2	1	1	3	2	1	1
200	2	75	2	1	32	1	1	3	1	1	3	1	1	1	1	1	2	1	2	1
300	2	74	2	1	34	1	2	2	2	1	3	1	2	2	1	1	3	2	2	1
0	1	63	2	1	21	1	2	3	1	1	3	1	3	3	1	3	4	3	2	1
100	1	70	2	1	70	1	1	3	2	1	3	1	2	2	1	1	2	1	2	1
110	1	70	2	1	70	2	1	2	1	1	2	1	2	2	1	1	3	2	2	1
260	2	63	2	1	26	2	1	3	2	1	4	2	1	1	1	1	3	2	2	1
130	1	70	2	1	70	1	2	2	1	1	2	1	2	2	1	1	3	2	2	1
130	1	70	2	1	70	1	2	3	1	1	3	1	1	1	1	1	3	2	2	1
210	2	72	2	1	42	1	1	3	2	1	4	2	2	3	1	1	3	2	2	1
100	1	60	2	1	60	2	1	2	1	1	2	1	2	2	1	1	3	2	2	1
100	1	62	2	1	62	1	1	3	1	1	3	1	1	1	1	1	2	1	2	1
100	1	62	2	1	62	1	1	3	1	1	3	1	1	1	1	1	2	1	2	1
200	2	71	2	1	24	1	2	3	2	1	3	1	1	1	1	1	3	2	1	1
240	2	60	2	1	31	1	1	2	2	1	3	1	1	1	1	1	3	2	2	1
130	1	60	2	1	60	2	1	2	1	1	2	1	1	1	1	1	3	2	2	1
130	1	61	2	1	61	1	2	3	1	1	3	1	2	2	1	1	3	2	2	1
130	1	62	2	1	62	1	1	2	2	1	2	1	2	2	1	1	3	2	2	1
300	2	60	2	1	31	1	1	2	2	1	3	1	1	1	1	1	3	2	2	1
210	2	61	2	1	25	1	2	3	1	1	3	1	2	2	1	5	4	3	1	1
70	1	72	2	1	72	1	1	3	1	1	3	1	2	2	1	1	3	2	2	1
200	2	62	2	1	26	1	2	3	2	1	3	1	2	2	1	1	3	2	1	1
300	2	62	2	1	27	1	2	3	1	1	3	1	1	1	1	1	2	1	2	1
300	2	60	2	1	16	2	1	2	1	1	2	1	1	1	1	1	3	2	2	1
200	2	60	2	1	25	1	1	2	2	1	3	1	1	1	1	5	4	3	2	1
210	2	60	2	1	28	1	1	3	2	1	4	2	2	2	1	1	2	1	2	1
280	2	72	2	1	29	1	2	2	1	1	2	1	2	2	1	1	2	1	2	1
130	1	60	2	1	60	2	2	2	1	1	2	1	2	2	1	1	3	2	2	1
210	2	63	2	1	19	1	2	3	2	1	4	2	1	1	1	1	3	2	2	1
100	1	60	2	1	60	1	2	3	1	1	3	1	1	1	1	1	2	1	2	1
135	2	71	2	1	38	1	2	3	2	1	5	2	1	1	1	1	3	2	2	1
110	1	97	2	1	97	1	1	2	1	1	2	1	2	2	1	1	2	1	1	1
90	1	62	2	1	62	1	1	2	1	1	2	1	2	2	1	1	2	1	2	1
210	2	71	2	1	42	1	1	2	1	1	2	1	2	2	1	1	3	2	2	1
100	1	71	2	1	71	1	2	1	1	1	1	1	2	2	1	1	3	2	1	1
195	2	70	2	1	31	2	2	3	2	1	3	1	2	2	1	1	3	2	2	1
95	1	97	2	1	97	1	2	2	1	1	3	1	1	1	1	1	2	1	1	1
260	2	62	2	1	37	2	2	3	2	1	3	1	1	1	1	1	3	2	2	1
110	1	60	2	1	60	1	2	2	1	1	2	1	2	2	1	1	2	1	1	1
200	2	61	2	1	26	2	2	2	1	1	2	1	2	2	1	1	1	2	1	1
100	1	67	2	1	67	1	2	3	1	1	3	1	3	3	1	1	1	1	1	1
200	2	111	2	1	38	1	2	3	2	1	3	1	1	1	1	1	1	1	1	1
100	1	115	2	1	115	2	2	2	1	1	2	1	2	2	1	1	1	2	1	1
200	2	92	2	1	41	1	2	3	1	1	3	1	1	1	1	1	1	2	2	1
100	1	60	2	1	60	1	2	3	2	1	5	2	2	1	1	1	1	2	1	1
200	2	60	2	1	40	1	2	3	2	1	3	1	2	2	1	4	4	3	2	1
100	1	110	2	1	110	1	1	2	1	1	2	1	1		1	1	1	2	1	1
200	2	97	2	1	37	2	1	3	2	1	4	2	2	2	1	1	1	2	1	1
210	2	99	2	1	36	1	1	2	1	1	2	1	2	2	1	1	1	1	2	1
0	1	60	2	1	60	1	2	3	2	1	5	2	2		1	1	1	2	1	1
200	2	60	2	1	19	1	2	2	1	1	2	1	2	2	1	4	4	1	2	1
100	1	110	2	1	110	1	2	3	1	1	3	1	2	2	1	1	1	2	1	1
300	2	110	2	1	38	1	1	3	2	1	4	2	1	1	1	1	1	2	1	1
230	2	115	2	1	15	1	1	3	2	1	4	2	2	2	1	1	1	2	2	1
130	1	110	2	1	110	1	2	3	1	1	3	1	2	2	1	1	1	2	2	1
300	2	112	2	1	31	1	1	3	2	1	4	2	1	1	1	5	1	1	2	1
200	2	110	2	1	28	2	1	3	2	1	4	2	1	1	1	1	1	1	2	1
100	1	115	2	1	115	1	2	3	1	1	3	1	2	2	1	1	1	2	1	1
200	2	61	2	1	31	1	1	2	1	1	2	1	2	2	1	1	1	2	1	1
200	2	60	2	1	29	1	2	2	1	1	2	1	2	2	1	4	4	2	2	1
150	2	67	2	1	38	1	1	1	1	1	1	1	2	2	1	1	1	2	2	1
300	2	112	2	1	42	2	1	3	2	1	4	2	1	1	1	5	1	1	2	1
100	1	100	2	1	100	2	2	2	2	1	3	1	2	1	1	1	1	2	1	1
200	2	115	2	1	35	1	1	3	2	1	4	2	2	2	1	1	3	2	1	1
130	1	83	2	1	83	1	2	2	1	1	2	1	3	2	1	1	3	2	1	1
200	2	95	2	1	27	1	2	2	1	1	2	1	1	1	1	1	3	2	2	1
170	2	86	2	1	26	1	2	3	2	2	5	2	1	1	1	1	3	2	2	2
210	2	115	2	1	25	1	2	2	2	1	3	1	1	1	1	1	3	2	2	1
120	1	87	2	1	87	2	1	1	1	1	1	1	2	2	1	1	3	2	2	1
212	2	84	2	1	31	1	1	3	1	1	3	1	1	1	1	1	2	1	1	1
140	2	114	2	1	41	1	1	2	2	1	3	1	1	1	1	1	2	1	2	1
300	2	82	2	1	16	1	1	2	2	1	3	1	2	2	1	1	3	2	2	1
180	2	98	2	1	15	1	1	2	1	1	2	1	1	1	1	1	2	1	2	1
300	2	94	2	1	94	2	2	3	1	1	3	1	1	1	1	1	3	2	1	1
90	1	87	2	1	87	1	2	3	1	1	3	1	2	2	1	1	3	2	1	1
80	1	84	2	1	84	1	2	2	1	1	2	1	1	1	1	1	2	1	1	1
100	1	83	2	1	83	2	2	1	1	1	1	1	2	2	1	1	2	1	1	1
300	2	115	2	1	115	2	1	2	2	1	3	1	2	3	1	1	2	1	1	1
200	2	84	2	1	84	2	2	3	2	1	4	2	2	2	1	1	3	2	1	1
90	1	83	2	1	83	1	2	3	2	1	4	2	1	1	1	3	4	3	2	1
270	2	87	2	1	87	2	1	2	1	1	2	1	3	3	1	1	3	2	1	1
120	1	114	2	1	114	1	2	2	1	1	2	1	1	1	1	1	2	1	2	1
190	2	115	2	1	115	2	1	3	2	1	3	1	3	2	1	1	3	2	1	1
300	2	83	2	1	83	1	1	3	2	1	3	1	2	2	1	1	3	2	2	1
70	1	78	2	1	78	2	1	3	1	1	3	1	2	2	1	1	2	1	2	1
110	1	77	2	1	21	2	1	1	1	1	1	1	1	1	1	4	4	3	2	1
190	2	80	2	1	80	2	1	2	2	1	4	2	2	2	1	1	3	2	1	1
170	2	76	2	1	76	2	1	2	1	1	2	1	2	2	1	1	2	1	2	1
195	2	80	2	1	80	2	2	1	1	1	1	1	2	2	1	1	3	2	1	1
90	1	80	2	1	80	2	2	2	2	1	3	1	2	2	1	1	2	1	2	1
195	2	103	2	1	103	2	2	3	1	1	3	1	1	1	1	1	3	2	2	1
0	1	78	2	1	78	2	1	1	1	1	1	1	2	2	1	1	1	1	2	1
140	2	77	2	1	77	1	2	3	2	1	4	2	2	2	1	1	3	2	1	1
10	1	88	2	1	88	2	1	2	2	1	3	1	2	2	1	1	3	2	2	1
105	1	80	2	1	80	2	1	2	1	1	2	1	2	2	1	1	3	2	2	1
280	2	66	2	1	66	1	1	3	2	1	4	2	2	2	1	1	3	2	2	1
130	1	89	2	1	89	1	2	2	1	1	2	1	2	2	1	1	2	1	2	1
300	2	80	2	1	80	2	1	3	1	1	3	1	1	1	1	1	2	1	1	1
190	2	80	2	1	80	2	1	3	2	1	3	1	2	2	1	1	3	2	2	1
200	2	79	2	1	79	1	1	2	2	1	3	1	2	2	1	1	3	2	2	1
200	2	66	2	1	66	1	2	2	2	1	2	1	2	2	1	1	3	2	1	1
110	1	66	2	1	66	2	2	3	2	1	4	2	2	2	1	1	3	2	2	1
150	2	89	2	1	89	1	1	2	1	1	2	1	1	1	1	1	2	1	2	1
200	2	77	2	1	77	1	2	3	1	1	3	1	1	1	1	1	2	1	2	1
300	2	77	2	1	77	1	1	3	2	1	4	2	2	2	1	1	3	2	1	1
300	2	77	2	1	77	2	2	2	1	1	2	1	2	2	1	1	2	1	2	1
50	1	79	2	1	79	1	1	3	2	1	3	1	1	1	1	1	2	1	2	1
100	1	77	2	1	77	1	2	2	2	1	3	1	1	1	1	1	1	1	2	1
105	1	78	2	1	78	1	2	2	1	1	2	1	2	2	1	1	1	1	2	1
100	1	119	2	1	119	2	2	2	1	1	2	1	1	1	1	4	4	3	2	1
260	2	66	2	1	66	1	1	3	2	1	3	1	2	1	1	1	3	2	1	1
100	1	67	2	1	67	1	1	2	2	1	3	1	3	2	1	1	2	1	2	1
105	1	65	2	1	65	1	1	3	2	1	3	1	2	2	1	1	3	2	2	1
50	1	65	2	1	65	1	2	3	2	1	4	2	2	2	1	1	3	2	2	1
190	2	121	2	1	121	2	2	3	1	1	3	1	1	1	1	1	3	2	2	1
300	2	109	2	1	109	2	2	3	1	1	5	2	2	2	1	1	3	2	2	1
95	1	108	2	1	108	1	2	2	1	1	2	1	2	2	1	3	4	3	2	1
200	2	58	2	1	58	2	2	2	1	1	2	1	2	2	1	1	2	1	1	1
90	1	59	2	1	59	2	2	3	1	1	3	1	2	2	1	1	2	1	1	1
110	1	66	2	1	66	1	2	2	2	1	3	1	1	1	1	1	2	1	1	1
200	2	110	2	1	110	1	2	1	1	1	1	1	2	2	1	1	2	1	2	1
105	1	66	2	1	66	1	2	2	2	1	3	1	3	2	1	1	2	1	2	1
210	2	58	2	1	58	2	1	2	2	1	3	1	2	2	1	1	3	2	2	1
60	1	66	2	1	66	1	1	2	2	1	3	1	1	1	1	1	2	1	1	1
210	2	68	2	1	68	1	1	2	2	1	2	1	2	2	1	1	2	1	1	1
200	2	66	2	1	66	1	1	3	2	2	5	2	1	1	1	1	3	2	2	2
125	1	68	2	1	68	1	2	2	1	1	2	1	2	2	1	1	3	2	1	1
110	1	68	2	1	68	1	2	2	1	1	2	1	1	1	1	1	3	2	1	1
10	1	66	2	1	66	1	2	3	2	1	4	2	2	2	1	1	2	1	2	1
10	1	103	2	1	103	1	2	2	1	1	2	1	2	1	1	2	4	3	2	1
210	2	108	2	1	108	2	2	3	1	1	3	1	1	1	1	1	3	2	2	1
100	1	66	2	1	66	1	1	2	1	1	2	1	1	1	1	1	3	2	2	1
230	2	67	2	1	67	1	1	2	1	1	2	1	2	2	1	1	3	2	2	1
190	2	68	2	1	68	1	1	2	1	1	2	1	1	1	1	1	3	2	1	1
105	1	65	2	1	65	1	1	3	1	1	3	1	1	1	1	1	2	1	2	1
190	2	66	2	1	66	1	1	3	1	1	3	1	2	2	1	1	3	2	2	1
90	1	66	2	1	66	1	1	1	1	1	1	1	2	2	1	1	1	1	2	1
100	1	68	2	1	68	1	1	3	2	1	4	2	2	2	1	1	3	2	2	1
190	2	65	2	1	65	1	1	3	2	1	3	1	2	2	1	1	3	2	2	1
230	2	85	2	1	85	2	1	3	1	1	3	1	3	2	1	1	2	1	1	1
80	1	86	2	1	86	1	2	3	2	1	3	1	1	1	1	1	2	1	2	1
50	1	104	2	1	104	2	1	2	2	1	2	1	2	2	1	1	1	1	2	1
0	1	105	2	1	105	1	1	3	2	1	3	1	3	2	1	3	4	3	2	1
200	2	85	2	1	31	2	1	3	2	1	3	1	1	1	1	4	4	3	2	1
240	2	85	2	1	85	1	2	2	2	1	2	1	2	2	1	1	3	2	2	1
140	2	106	2	1	106	1	2	1	1	1	1	1	2	2	1	1	3	2	2	1
105	1	104	2	1	104	1	2	1	1	1	1	1	1	1	1	5	1	1	2	1
140	2	85	2	1	85	1	2	3	2	1	4	2	1	1	1	1	3	2	1	1
240	2	81	2	1	81	1	1	2	2	1	3	1	1	1	1	1	3	2	2	1
150	2	68	2	1	68	2	2	3	1	1	3	1	2	2	1	1	3	2	2	1
230	2	73	2	1	73	1	1	2	1	1	2	1	2	2	1	1	1	1	1	1
100	1	105	2	1	105	1	1	2	1	1	2	1	1	1	1	1	2	1	2	1
105	1	85	2	1	85	2	1	3	1	2	5	2	2	2	1	1	3	2	2	2
210	2	105	2	1	105	1	2	2	1	1	2	1	1	1	1	1	2	2	2	1
105	1	86	2	1	86	1	2	2	1	1	2	1	1	1	1	1	2	1	2	1
210	2	68	2	1	68	2	2	3	1	1	3	1	1	1	1	1	3	1	2	1
140	2	104	2	1	104	1	1	2	1	1	2	1	1	1	1	1	3	3	1	1
150	2	85	2	1	85	1	1	2	1	1	2	1	1	1	1	1	3	2	2	1
200	2	81	2	1	81	1	1	2	2	1	2	1	2	2	1	1	3	2	2	1
210	2	68	2	1	68	1	2	2	2	1	3	1	2	2	1	3	4	1	2	1
90	1	68	2	1	68	1	2	2	1	1	2	1	2	2	1	1	3	3	2	1
100	1	104	2	1	104	2	2	2	1	1	2	1	2	2	1	4	4	2	2	1
105	1	86	2	1	86	1	1	2	1	1	2	1	1	1	1	1	2	3	2	1
150	2	85	2	1	85	1	1	2	1	1	2	1	1	1	1	1	3	1	1	1
60	1	81	2	1	18	1	2	2	1	1	2	1	2	2	1	4	4	2	2	1
50	1	68	2	1	68	1	2	2	1	1	2	1	2	2	1	1	3	2	2	1
160	2	104	2	1	104	1	2	3	2	1	4	2	2	2	1	1	3	2	1	1
100	1	86	2	1	86	2	1	2	2	1	4	2	1	1	1	1	3	2	2	1
0	1	68	2	1	68	2	2	1	1	1	1	1	2	2	1	1	3	2	2	1
205	2	120	2	1	120	1	2	3	2	2	5	2	1	1	1	1	3	2	2	2
150	2	72	2	1	72	1	2	3	1	1	3	1	2	2	1	5	2	2	2	1
100	1	122	2	1	122	1	2	3	2	1	3	1	2	2	1	4	4	2	1	1
100	1	95	2	1	95	1	1	2	1	1	2	1	1	1	1	1	3	2	1	1
100	1	73	2	1	73	2	1	3	1	1	3	1	2	2	1	1	3	1	1	1
150	2	72	2	1	72	2	1	1	1	1	1	1	2	2	1	1	2	2	1	1
200	2	121	2	1	121	2	2	2	2	1	4	2	1	1	1	1	3	1	2	1
90	1	119	2	1	119	1	2	2	1	1	2	1	2	2	1	1	3	3	1	1
110	1	118	2	1	118	1	2	3	2	1	4	2	1	1	1	1	2	1	1	1
210	2	73	2	1	73	2	1	3	1	1	3	1	1	1	1	1	3	2	2	1
180	2	72	2	1	21	1	1	2	2	1	3	1	2	2	1	4	4	1	1	1
60	1	109	2	1	109	1	1	3	2	1	3	1	1	1	1	1	3	2	1	1
300	2	95	2	1	95	1	1	3	2	1	4	2	3	3	1	1	3	3	2	1
90	1	95	2	1	95	1	2	2	2	1	3	1	2	2	1	1	3	2	1	1
210	2	72	2	1	72	1	1	3	1	1	3	1	1	1	1	1	3	2	1	1
105	1	118	2	1	118	1	2	3	2	1	3	1	1	1	1	1	3	2	1	1
190	2	95	2	1	95	1	2	1	1	1	1	1	1	1	1	1	3	2	1	1
80	1	72	2	1	72	2	1	2	1	1	2	1	2	2	1	1	2	2	1	1
105	1	118	2	1	118	1	2	3	1	1	3	1	1	1	1	1	3	2	2	1
300	2	96	2	1	96	1	2	3	2	1	3	1	1	1	1	1	2	2	1	1
200	2	69	2	1	69	1	1	3	2	1	4	2	1	1	1	1	3	1	2	1
105	1	69	2	1	69	2	1	2	1	1	2	1	2	2	1	1	3	1	2	1
140	2	90	2	1	90	1	2	3	2	1	3	1	2	2	1	1	3	1	1	1
100	1	92	2	1	92	1	1	3	1	1	3	1	1	1	1	1	2	2	2	1
110	1	69	2	1	69	1	2	2	1	1	2	1	1	1	1	1	3	1	2	1
200	2	90	2	1	90	1	2	3	1	1	3	1	2	2	1	1	3	2	2	1
150	2	119	2	1	119	1	1	3	1	1	3	1	1	1	1	3	4	2	1	1
100	1	97	2	1	97	1	2	2	1	1	2	1	2	2	1	1	2	1	2	1
20	1	69	2	1	69	1	1	3	1	1	3	1	2	2	1	1	2	2	2	1
200	2	119	2	1	119	1	2	3	1	1	3	1	1	1	1	1	3	1	2	1
120	2	97	2	1	17	1	1	1	1	1	1	1	2	2	1	4	4	2	2	1
130	1	90	2	1	90	1	1	2	1	1	2	1	1	1	1	1	2	2	2	1
80	1	91	2	1	91	1	2	2	1	1	2	1	2	2	1	4	4	2	2	1
90	1	69	2	1	69	1	2	2	1	1	2	1	2	2	1	1	2	2	2	1
210	2	113	2	1	113	1	1	3	2	1	4	2	3	2	1	1	3	2	1	1
100	1	92	2	1	92	2	2	3	2	1	4	2	1	1	1	1	3	2	2	1
150	2	69	2	1	69	1	2	2	1	1	2	1	1	1	1	1	3	2	2	1
100	1	69	2	1	69	1	1	2	1	1	2	1	2	2	1	1	3	2	2	1
80	1	90	2	1	90	1	1	2	1	1	2	1	2	2	1	1	3	2	2	1
50	1	107	2	1	107	1	2	2	2	1	2	1	1	1	1	1	3	2	2	1
190	2	120	2	1	120	1	2	3	2	1	4	2	1	1	1	1	3	2	2	1
90	1	107	2	1	107	1	2	2	2	1	2	1	1	1	1	1	3	2	2	1
10	1	119	2	1	119	1	2	1	1	1	1	1	1	1	1	1	3	2	2	1
160	2	108	2	1	108	1	1	2	1	1	2	1	1	1	1	5	1	2	2	1
210	2	116	2	1	116	1	1	3	2	1	3	1	1	1	1	1	2	2	1	1
100	1	119	2	1	119	1	1	2	1	1	2	1	1	1	1	1	2	1	2	1
190	2	107	2	1	107	1	1	3	2	1	4	2	2	2	1	1	3	1	2	1
200	2	108	2	1	108	2	1	2	1	1	2	1	1	1	1	1	2	2	2	1
0	1	90	2	1	90	1	2	2	2	1	3	1	1	1	1	1	3	2	2	1
50	1	119	2	1	119	1	1	3	2	1	3	1	2	2	1	1	2	2	2	1
50	1	119	2	1	119	1	2	2	2	1	2	1	2	2	1	1	1	2	2	1
30	1	123	2	1	123	1	1	2	2	1	3	1	1	2	1	1	2	1	2	1
100	1	113	2	1	113	2	2	2	1	1	2	1	1	1	1	3	4	3	2	1
90	1	107	2	1	107	1	2	2	1	1	2	1	2	2	1	1	3	2	1	1
210	2	113	2	1	113	2	1	2	1	1	2	1	2	2	1	1	3	2	2	1
40	1	113	2	1	113	2	2	2	1	1	2	1	2	2	1	3	4	1	1	1
200	2	114	2	1	114	2	1	3	1	1	3	1	1	1	1	1	3	2	2	1
300	2	113	2	1	113	1	2	2	1	1	2	1	2	2	1	1	1	3	2	1
210	2	58	2	1	58	1	2	3	1	1	3	1	1	1	1	1	3	3	2	1
280	2	113	2	1	113	1	1	3	2	1	4	2	3	2	1	1	3	1	2	1
220	2	114	2	1	114	2	1	2	2	1	3	1	2	2	1	1	2	2	2	1
100	1	122	2	1	122	1	2	3	2	1	4	2	2	2	1	4	4	2	2	1
110	1	114	2	1	114	2	1	3	1	1	3	1	1	1	1	1	3	1	1	1
200	2	58	2	1	58	1	2	3	1	1	3	1	1	1	1	1	3	2	2	1
100	1	107	2	1	107	1	1	3	2	1	4	2	2	2	1	1	3	3	1	1
300	2	121	2	1	121	2	1	3	2	1	4	2	1	1	1	1	2	2	2	1
70	1	79	2	1	79	1	1	3	2	1	3	1	1	1	1	1	2	2	1	1
300	2	89	2	1	89	2	1	2	2	1	3	1	1	1	1	1	3	2	2	1
300	2	86	2	1	86	1	1	3	1	1	3	1	1	1	1	1	3	1	2	1
120	1	89	2	1	89	2	2	2	2	1	3	1	2	2	1	1	2	2	2	1
200	2	100	2	1	100	1	1	2	1	1	2	1	2	2	1	1	2	2	2	1
50	1	89	2	1	89	2	1	3	1	1	3	1	3	3	1	1	2	2	1	1
190	2	13	1	2	6	1	1	3	2	1	4	2	1	1	1	1	3	2	2	1
250	2	22	1	2	12	1	1	3	2	1	3	1	1	1	1	1	2	1	2	1
150	2	6	1	2	0	2	1	3	2	2	5	2	3	2	1	1	3	2	2	2
300	2	25	1	2	18	2	1	2	2	2	3	1	1	1	1	1	3	2	2	1
230	2	9	1	2	0	1	2	3	2	1	4	2	1	1	1	2	4	3	2	1
230	2	9	1	2	0	1	1	3	2	1	4	2	1	1	1	1	3	2	2	1
190	2	13	1	2	6	1	1	3	2	1	4	2	1	1	1	1	3	2	1	1
180	2	32	1	2	13	1	2	3	2	1	4	2	2	2	1	1	3	2	2	1
300	2	56	1	2	24	2	1	3	2	1	4	2	2	2	1	1	3	2	2	1
280	2	0	1	2	0	1	1	3	2	1	5	2	3	2	1	1	3	2	2	1
300	2	32	1	2	11	1	2	3	2	1	4	2	2	2	1	1	3	2	1	1
280	2	23	1	2	13	1	1	3	2	2	4	2	1	1	1	1	3	2	2	2
120	1	6	1	2	0	1	2	3	2	1	4	2	2	2	1	1	3	2	2	1
200	2	41	1	2	13	2	1	3	2	1	4	2	2	2	1	1	2	1	2	1
210	2	10	1	2	0	1	1	2	2	1	4	2	1	1	1	1	3	2	2	1
220	2	50	1	2	13	1	2	3	2	1	4	2	1	1	1	1	2	1	1	1
210	2	36	1	2	14	1	1	3	2	1	4	2	2	2	1	1	3	2	2	1
210	2	11	1	2	0	1	1	2	1	1	2	1	2	2	1	1	2	1	2	1
210	2	50	1	2	14	1	2	3	2	1	4	2	1	1	1	1	2	1	2	1
300	2	51	1	2	27	1	1	3	2	1	4	2	2	2	1	1	3	2	2	1
200	2	3	1	2	0	2	1	3	1	1	3	1	1	1	1	1	3	2	2	1
300	2	19	1	2	6	1	2	3	1	1	3	1	1	1	1	1	2	1	2	1
189	2	9	1	2	0	1	1	3	2	1	4	2	3	3	1	1	2	1	2	1
210	2	9	1	2	0	1	1	3	2	2	5	2	3	2	1	1	3	2	2	2
200	2	5	1	2	0	1	1	2	1	1	2	1	1	1	1	1	3	2	2	1
160	2	6	1	2	0	1	1	3	2	1	5	2	2	2	1	1	3	2	2	1
160	2	14	1	2	6	1	2	3	2	1	4	2	1	1	1	1	3	2	2	1
80	1	21	1	2	14	1	2	3	1	1	5	2	2	2	1	1	2	1	1	1
150	2	19	1	2	15	2	2	3	2	1	4	2	3	3	1	1	2	1	2	1
230	2	36	1	2	21	1	1	3	2	1	4	2	2	2	1	1	2	1	2	1
180	2	11	1	2	0	1	1	3	2	1	4	2	1	1	1	1	3	2	2	1
150	2	33	1	2	23	1	1	3	2	1	4	2	1	1	1	1	2	1	2	1
220	2	21	1	2	15	1	2	3	2	1	4	2	2	2	1	1	3	2	2	1
180	2	29	1	2	16	2	2	2	2	1	3	1	1	1	1	1	2	1	2	1
300	2	19	1	2	13	1	2	3	2	1	4	2	3	3	1	1	2	1	2	1
190	2	36	1	2	22	1	1	3	2	1	4	2	2	2	1	1	2	1	2	1
260	2	7	1	2	0	1	1	3	1	1	3	1	1	1	1	1	3	2	2	1
280	2	10	1	2	5	1	1	3	2	1	5	2	1	1	1	1	3	2	1	1
210	2	18	1	2	12	1	2	3	2	1	4	2	2	2	1	1	2	1	2	1
140	2	3	1	2	0	1	1	3	2	2	5	2	3	3	1	1	3	2	1	2
220	2	2	1	2	0	1	2	3	2	1	4	2	3	3	1	1	3	2	2	1
220	2	66	1	2	31	2	2	3	2	1	4	2	2	2	1	1	3	2	2	1
190	2	45	1	2	29	1	1	3	2	1	4	2	2	3	1	3	4	3	1	1
240	2	8	1	2	0	2	1	3	2	1	4	2	3	2	1	1	3	2	2	1
200	2	15	1	2	12	1	1	3	2	1	4	2	1	1	1	1	3	2	2	1
230	2	24	1	2	11	1	1	3	2	1	3	1	2	2	1	1	2	1	2	1
300	2	11	1	2	0	1	2	3	2	1	4	2	2	2	1	1	3	2	2	1
160	2	18	1	2	10	2	1	3	2	1	4	2	1	1	1	1	2	1	1	1
150	2	24	1	2	12	1	2	3	2	1	4	2	1	1	1	5	4	3	2	1
220	2	44	1	2	16	1	1	3	2	1	3	1	1	1	1	1	2	1	2	1
210	2	14	1	2	9	1	1	3	2	1	3	1	1	1	1	1	3	2	2	1
150	2	5	1	2	0	1	1	3	2	1	3	1	1	2	1	1	3	2	1	1
220	2	30	1	2	17	1	2	3	2	1	3	1	1	1	1	1	3	2	2	1
210	2	3	1	2	0	1	2	3	2	1	4	2	2	2	1	3	4	3	2	1
300	2	14	1	2	7	1	2	3	2	1	5	2	1	1	1	1	3	2	2	1
220	2	18	1	2	8	2	2	3	2	1	4	2	1	1	1	1	2	1	2	1
210	2	22	1	2	12	1	2	3	2	1	4	2	1	1	1	1	3	2	1	1
230	2	42	1	2	29	1	2	3	1	1	3	1	1	1	1	1	2	1	1	1
240	2	23	1	2	15	1	2	3	2	1	4	2	1	1	1	1	2	1	1	1
210	2	18	1	2	8	1	2	3	2	1	4	2	3	3	1	1	3	2	1	1
50	1	23	1	2	4	1	1	3	2	1	4	2	2	2	1	1	2	1	1	1
210	2	13	1	2	6	1	2	3	2	1	4	2	1	1	1	4	4	3	2	1
280	2	3	1	2	0	1	2	2	1	1	2	1	1	1	1	1	1	2	2	1
300	2	7	1	2	0	1	2	3	2	1	4	2	2	2	1	1	1	2	2	1
250	2	2	1	2	0	1	2	3	2	1	4	2	1		1	1	1	2	2	1
240	2	9	1	2	0	1	2	3	1	1	3	1	2	2	1	1	1	2	2	1
300	2	13	1	2	5	1	2	3	1	1	3	1	3	2	1	1	1	1	2	1
120	1	49	1	2	21	1	1	3	1	1	3	1	2	2	1	1	1	1	2	1
120	1	31	1	2	19	2	1	2	2	1	4	2	3	2	1	1	1	1	2	1
100	1	26	1	2	18	2	1	3	1	1	3	1	1	1	1	1	1	2	1	1
200	2	28	1	2	12	1	2	3	2	1	5	2	1	1	1	1	1	1	2	1
100	1	98	1	2	72	2	2	2	1	1	2	1	2	2	1	1	1	2	2	1
100	1	66	1	2	42	2	1	3	1	1	3	1	1	1	1	1	1	2	2	1
100	1	44	1	2	31	1	1	2	1	1	2	1	1	1	1	1	1	1	2	1
150	2	23	1	2	12	1	2	3	1	1	3	1	2	2	1	5	4	3	2	1
100	1	88	1	2	88	1	1	2	1	1	2	1	2	1	1	1	1	2	1	1
100	1	45	1	2	45	1	2	2	2	1	3	1	2	2	1	1	1	1	1	1
200	2	37	1	2	37	1	1	2	1	1	2	1	1	1	1	1	1	2	2	1
200	2	88	1	2	88	2	1	2	1	1	2	1	2	1	1	1	1	2	2	1
100	1	14	1	2	9	2	1	3	2	1	3	1	2	1	1	1	1	2	1	1
120	1	16	1	2	12	2	2	3	2	1	5	2	1	1	1	1	1	2	2	1
300	2	6	1	2	0	1	1	2	2	1	3	1	3	1	1	1	1	2	2	1
200	2	31	1	2	21	1	2	3	2	1	4	2	1	1	1	1	1	2	2	1
100	1	11	1	2	0	1	2	2	2	1	3	1	2	1	1	1	1	2	1	1
210	2	15	1	2	9	2	1	3	2	1	4	2	3	1	1	1	1	2	2	1
230	2	7	1	2	0	2	2	3	2	1	4	2	2	2	1	1	3	2	2	1
100	1	70	1	2	42	1	1	2	1	1	2	1	1	1	1	1	1	1	1	1
230	2	11	1	2	0	2	1	3	2	1	4	2	1	1	1	1	3	2	2	1
200	2	62	1	2	62	1	1	3	1	1	3	1	1	1	1	3	4	3	2	1
180	2	48	1	2	40	1	2	3	2	1	4	2	2	2	1	1	2	1	2	1
250	2	6	1	2	0	1	2	3	2	1	4	2	2	2	1	1	3	2	2	1
210	2	9	1	2	0	1	1	3	2	2	5	2	3	3	1	1	2	1	2	2
189	2	8	1	2	0	1	1	3	2	1	4	2	1	1	1	1	3	2	2	1
300	2	62	1	2	37	1	1	3	1	1	3	1	1	1	1	3	4	3	2	1
300	2	10	1	2	0	1	2	3	2	2	5	2	1	1	1	1	2	1	2	2
250	2	65	1	2	35	1	1	3	2	1	4	2	2	3	1	3	4	3	2	1
230	2	27	1	2	24	1	2	3	2	1	5	2	2	2	1	1	3	2	2	1
270	2	18	1	2	12	1	1	3	2	1	3	1	2	2	1	1	3	2	2	1
148	2	18	1	2	13	1	1	3	2	1	4	2	2	2	1	1	3	2	2	1
300	2	5	1	2	0	1	1	2	2	1	3	1	1	1	1	1	3	2	2	1
300	2	81	1	2	81	2	1	2	1	1	2	1	2	2	1	1	2	1	2	1
300	2	17	1	2	13	1	1	3	2	1	4	2	1	1	1	1	3	2	2	1
220	2	25	1	2	15	1	2	3	1	1	3	1	1	1	1	1	3	2	2	1
120	1	63	1	2	63	1	2	3	1	2	5	2	1	1	1	1	2	1	2	2
150	2	72	1	2	72	1	1	2	1	1	2	1	1	1	1	3	4	3	2	1
280	2	20	1	2	15	1	2	3	1	1	5	2	2	2	1	1	3	2	2	1
280	2	9	1	2	0	2	1	2	1	1	2	1	1	1	1	1	3	2	1	1
80	1	75	1	2	75	1	1	3	2	1	3	1	2	2	1	3	4	3	1	1
280	2	31	1	2	24	1	1	3	2	1	4	2	1	1	1	1	2	1	2	1
30	1	2	1	2	0	2	2	3	2	1	4	2	2	2	1	4	3	2	2	1
300	2	11	1	2	0	1	1	3	2	1	5	2	3	2	1	1	3	2	2	1
90	1	28	1	2	19	1	2	2	1	1	2	1	3	2	1	1	3	2	2	1
100	1	26	1	2	18	1	1	2	2	1	3	1	2	2	1	1	3	2	2	1
190	2	23	1	2	18	2	2	3	2	1	4	2	1	1	1	1	3	2	2	1
160	2	51	1	2	51	1	1	2	1	1	2	1	2	2	1	1	3	2	2	1
105	1	19	1	2	12	1	1	3	2	1	4	2	2	2	1	1	3	2	2	1
210	2	81	1	2	81	2	2	3	2	1	3	1	1	1	1	1	3	2	1	1
200	2	70	1	2	70	1	1	2	1	1	2	1	1	1	1	1	1	1	2	1
220	2	8	1	2	0	1	1	3	2	2	5	2	1	1	1	1	3	2	2	2
230	2	12	1	2	8	2	2	3	1	1	3	1	2	3	1	1	3	2	2	1
150	2	24	1	2	18	1	1	3	2	1	4	2	2	2	1	1	3	2	2	1
150	2	13	1	2	9	2	2	3	1	1	3	1	2	2	1	1	3	2	2	1
210	2	33	1	2	21	2	1	2	2	1	4	2	2	2	1	1	3	2	2	1
300	2	10	1	2	6	2	1	3	2	1	4	2	1	1	1	1	3	2	2	1
300	2	10	1	2	6	2	1	3	2	1	4	2	2	2	1	1	3	2	2	1
130	1	52	1	2	47	2	1	3	2	1	4	2	3	2	1	1	2	1	2	1
200	2	12	1	2	10	2	1	3	2	1	3	1	1	1	1	1	3	2	2	1
220	2	14	1	2	12	1	1	3	2	1	4	2	3	2	1	1	3	2	2	1
240	2	1	1	2	0	2	1	3	2	1	4	2	3	3	1	1	3	2	2	1
150	2	61	1	2	61	2	1	3	2	1	4	2	3	2	1	1	3	2	2	1
300	2	30	1	2	19	2	1	3	2	1	4	2	1	1	1	3	4	3	2	1
130	1	20	1	2	13	2	2	3	1	1	3	1	1	1	1	1	2	1	2	1
210	2	10	1	2	0	2	2	3	2	2	5	2	2	3	1	1	2	1	2	2
300	2	28	1	2	15	1	1	3	2	1	3	1	1	1	1	1	2	1	2	1
100	1	10	1	2	0	1	1	3	2	1	4	2	1	1	1	1	3	2	2	1
90	1	32	1	2	21	2	2	3	2	1	3	1	2	3	1	1	3	2	2	1
200	2	35	1	2	30	1	1	3	2	1	3	1	1	1	1	1	3	2	2	1
105	1	10	1	2	0	2	1	3	2	1	4	2	2	2	1	1	3	2	2	1
300	2	4	1	2	0	1	1	2	2	1	4	2	1	1	1	2	4	3	2	1
280	2	30	1	2	12	1	1	3	2	1	4	2	1	1	1	3	4	3	2	1
150	2	5	1	2	0	1	2	3	2	1	4	2	2	3	1	1	3	2	2	1
210	2	30	1	2	20	2	1	3	2	1	4	2	3	2	1	1	3	2	2	1
300	2	81	1	2	81	2	2	2	2	1	2	1	3	2	1	1	3	2	2	1
10	1	10	1	2	0	1	1	3	2	1	4	2	1	1	1	1	3	2	2	1
150	2	12	1	2	8	1	1	3	1	2	5	2	1	1	1	1	2	1	2	2
220	2	36	1	2	21	1	1	3	2	1	4	2	2	2	1	2	4	3	2	1
170	2	23	1	2	16	2	2	3	2	1	4	2	1	1	1	1	3	2	1	1
210	2	25	1	2	19	2	1	3	2	1	4	2	1	1	1	1	3	2	2	1
110	1	5	1	2	0	1	1	3	2	1	4	2	1	1	1	1	3	2	2	1
270	2	7	1	2	0	1	1	3	2	1	4	2	3	2	1	1	3	2	2	1
110	1	48	1	2	39	1	2	3	2	1	4	2	2	2	1	1	3	2	2	1
300	2	0	1	2	0	1	1	3	2	2	5	2	1	1	1	2	4	3	2	2
200	2	29	1	2	21	1	1	3	2	1	4	2	1	1	1	1	3	2	2	1
280	2	6	1	2	0	1	1	3	2	2	5	2	3	2	1	1	2	1	2	2
100	1	24	1	2	19	1	1	3	2	1	4	2	2	2	1	1	3	2	2	1
290	2	9	1	2	0	1	1	3	2	1	4	2	2	2	1	1	2	1	2	1
150	2	14	1	2	9	1	1	3	2	1	4	2	2	2	1	1	3	2	2	1
200	2	28	1	2	21	1	2	2	2	1	2	1	3	2	1	1	3	2	2	1
200	2	18	1	2	12	1	2	3	2	1	4	2	2	3	1	1	3	2	2	1
220	2	12	1	2	8	1	2	3	2	1	4	2	2	2	1	1	3	2	2	1
130	1	10	1	2	7	2	2	3	2	1	4	2	2	3	1	1	3	2	2	1
250	2	12	1	2	9	2	2	3	2	1	4	2	2	3	1	1	3	2	2	1
170	2	16	1	2	14	1	2	3	1	1	3	1	1	1	1	5	2	1	2	1
150	2	0	1	2	0	2	2	3	2	1	3	1	2	2	1	1	3	2	2	1
200	2	26	1	2	17	1	1	2	2	2	3	1	2	2	1	1	3	2	2	1
210	2	55	1	2	51	1	1	3	2	1	4	2	1	1	1	1	2	1	2	1
300	2	40	1	2	31	1	2	3	2	1	3	1	2	2	1	1	3	2	2	1
180	2	14	1	2	10	1	1	3	2	1	4	2	1	1	1	1	3	2	2	1
130	1	9	1	2	0	1	2	2	2	1	4	2	3	3	1	1	3	2	2	1
250	2	11	1	2	0	2	2	2	1	2	5	2	3	3	1	1	2	1	2	2
280	2	16	1	2	12	2	2	3	2	1	4	2	1	1	1	1	3	2	2	1
180	2	42	1	2	31	1	2	3	2	1	4	2	1	1	1	1	3	2	2	1
105	1	9	1	2	0	2	1	3	2	1	4	2	2	2	1	4	4	3	2	1
110	1	31	1	2	31	1	1	3	1	1	3	1	1	1	1	1	3	2	2	1
200	2	1	1	2	0	1	1	3	1	1	3	1	2	2	1	1	3	2	2	1
280	2	13	1	2	11	2	2	3	2	1	3	1	3	2	1	1	3	2	2	1
300	2	14	1	2	10	1	2	3	1	2	5	2	2	2	1	1	1	1	2	2
300	2	24	1	2	21	1	2	3	2	1	3	1	1	1	1	1	2	1	2	1
200	2	50	1	2	44	1	2	2	1	1	2	1	1	1	1	1	3	2	2	1
210	2	8	1	2	0	1	1	3	2	1	5	2	3	3	1	3	4	3	2	1
300	2	0	1	2	0	1	1	3	2	1	3	1	2	2	1	1	3	2	1	1
105	1	59	1	2	59	2	1	3	2	1	4	2	3	2	1	1	2	1	2	1
210	2	8	1	2	0	1	1	3	2	1	5	2	3	3	1	3	4	3	2	1
210	2	15	1	2	13	1	1	3	2	1	4	2	2	2	1	1	3	2	2	1
20	1	48	1	2	48	1	1	2	2	1	3	1	2	2	1	3	4	3	1	1
130	1	2	1	2	0	1	1	2	2	1	4	2	1	1	1	1	3	2	1	1
250	2	17	1	2	14	2	1	3	2	1	5	2	2	2	1	3	4	3	2	1
280	2	47	1	2	42	2	1	3	1	1	3	1	2	3	1	1	3	2	2	1
100	1	22	1	2	22	2	1	3	2	1	5	2	2	2	1	1	3	2	1	1
200	2	79	1	2	79	1	1	3	1	1	3	1	1	1	1	1	3	2	2	1
130	1	17	1	2	17	1	1	3	2	1	4	2	1	1	1	1	3	2	2	1
100	1	65	1	2	65	1	2	2	2	1	3	1	2	2	1	1	3	2	2	1
160	2	48	1	2	41	1	2	2	2	1	2	1	2	2	1	1	2	1	2	1
120	1	8	1	2	0	1	2	3	2	1	4	2	1	1	1	1	3	2	2	1
140	2	21	1	2	18	1	2	3	1	1	3	1	2	2	1	1	3	2	2	1
300	2	10	1	2	0	2	2	3	1	2	5	2	2	2	1	1	3	2	2	2
240	2	58	1	2	58	2	2	3	2	2	4	2	1	1	1	1	3	2	2	2
160	2	4	1	2	0	2	1	3	2	1	4	2	2	3	1	3	4	2	2	2
140	2	35	1	2	27	1	2	3	1	2	5	2	2	2	1	1	3	2	2	2
300	2	6	1	2	0	2	2	3	2	2	5	2	3	2	1	4	4	2	2	2
130	1	27	1	2	27	1	1	3	2	1	4	2	2	2	1	1	3	3	2	2
200	2	18	1	2	13	1	1	3	2	1	3	1	2	2	1	1	2	2	2	1
130	1	26	1	2	26	2	2	3	2	1	4	2	1	1	1	1	3	2	2	2
210	2	44	1	2	32	1	2	3	2	1	4	2	2	2	1	1	3	3	2	2
280	2	18	1	2	16	1	2	3	2	2	5	2	2	2	1	1	3	2	2	2
210	2	8	1	2	0	1	1	3	2	1	4	2	1	1	1	1	3	2	2	2
200	2	23	1	2	16	2	2	3	2	1	4	2	1	1	1	1	3	2	2	2
300	2	3	1	2	0	2	1	2	2	1	4	2	1	1	1	1	2	2	2	2
100	1	6	1	2	0	2	2	3	2	2	5	2	2	3	1	1	3	1	2	2
300	2	3	1	2	0	2	2	2	2	1	3	1	1	1	1	1	2	1	2	1
300	2	63	1	2	63	2	2	3	2	1	4	2	1	1	1	1	3	3	2	2
300	2	8	1	2	0	1	1	2	2	2	3	1	3	2	1	1	2	2	2	1
300	2	23	1	2	19	2	1	3	2	1	3	1	1	1	1	1	3	1	2	1
300	2	60	1	2	41	1	1	3	1	1	3	1	1	1	1	1	3	2	2	1
300	2	54	1	2	42	1	1	3	1	1	3	1	3	3	1	1	3	1	2	1
300	2	57	1	2	46	1	2	3	1	1	3	1	3	2	1	1	2	2	2	1
210	2	11	1	2	0	2	1	3	2	1	4	2	2	2	1	1	3	2	2	2
300	2	31	1	2	21	1	1	3	2	1	4	2	1	1	1	1	2	2	2	2
300	2	17	1	2	13	2	1	3	2	1	4	2	1	1	1	3	4	2	2	2
200	2	14	1	2	12	1	2	3	2	1	3	1	1	1	1	3	4	1	2	1
300	2	5	1	2	0	1	1	3	2	1	4	2	2	3	1	1	2	3	2	2
150	2	20	1	2	10	1	2	3	1	1	3	1	1	1	1	1	3	2	1	1
150	2	15	1	2	9	1	2	3	1	1	3	1	1	1	1	1	2	1	2	1
300	2	12	1	2	12	1	1	2	2	1	3	1	3	2	1	1	2	2	2	1
150	2	2	1	2	0	1	1	3	2	1	4	2	1	1	1	1	3	2	2	2
220	2	27	1	2	19	1	2	3	2	1	4	2	1	1	1	1	3	1	2	2
250	2	26	1	2	20	1	1	2	2	1	3	1	2	2	1	1	3	2	2	1
210	2	52	1	2	38	1	1	3	2	1	4	2	1	1	1	1	3	2	2	2
50	1	38	1	2	38	1	1	3	2	1	4	2	2	2	1	2	4	2	2	2
100	1	31	1	2	31	1	1	3	2	1	4	2	1	1	1	1	3	3	2	2
280	2	23	1	2	19	2	1	3	2	1	3	1	1	1	1	1	3	2	2	1
120	1	8	1	2	0	1	1	3	2	1	4	2	1	1	1	4	4	2	2	2
300	2	27	1	2	19	2	1	3	1	1	3	1	1	1	1	1	3	3	2	1
180	2	16	1	2	11	2	1	3	2	2	5	2	1	1	1	1	2	1	2	2
200	2	25	1	2	20	1	2	3	2	1	4	2	2	3	1	1	2	2	2	2
300	2	2	1	2	0	2	2	3	2	1	4	2	1	1	1	1	3	2	2	2
180	2	17	1	2	10	2	2	2	1	1	2	1	2	2	1	1	2	2	2	1
110	1	7	1	2	0	1	1	3	1	1	3	1	2	3	1	1	2	2	2	1
200	2	14	1	2	10	1	1	2	1	1	2	1	1	1	1	1	2	1	2	1
100	1	33	1	2	33	1	2	3	2	1	4	2	1	1	1	1	2	1	2	2
300	2	6	1	2	0	1	2	3	2	1	4	2	3	3	1	1	3	1	2	2
105	1	82	1	2	82	1	1	2	2	1	3	1	1	1	1	1	2	1	2	1
50	1	0	1	2	0	1	1	1	1	1	1	1	2	2	1	1	2	2	2	1
140	2	30	1	2	29	1	1	3	2	1	4	2	2	2	1	1	3	1	2	2
230	2	15	1	2	9	2	2	3	2	1	4	2	1	1	1	1	3	3	1	2
140	2	3	1	2	0	1	1	3	2	2	5	2	2	2	1	1	3	2	1	2
100	1	12	1	2	12	1	1	3	2	1	4	2	3	3	1	1	2	1	2	2
300	2	11	1	2	9	2	2	3	2	1	3	1	1	1	1	1	3	2	2	1
230	2	24	1	2	12	1	1	3	2	1	4	2	1	1	1	1	3	2	2	2
300	2	1	1	2	0	2	2	2	2	2	5	2	2	2	1	1	3	1	2	2
280	2	12	1	2	9	1	1	3	2	2	5	2	2	2	1	1	3	2	2	2
100	1	22	1	2	16	1	1	3	1	1	3	1	2	2	1	1	3	3	2	1
210	2	32	1	2	20	1	1	3	2	1	4	2	2	2	1	1	2	2	2	2
260	2	0	1	2	0	1	1	3	2	2	5	2	2	3	1	1	3	1	2	2
210	2	19	1	2	10	2	2	2	2	1	3	1	3	2	1	1	3	1	1	1
105	1	32	1	2	32	1	1	2	2	1	3	1	2	2	1	1	2	2	2	1
120	1	6	1	2	0	2	2	3	2	1	4	2	3	2	1	1	3	3	1	2
210	2	6	1	2	0	2	2	3	2	1	4	2	3	2	1	1	3	2	1	2
150	2	51	1	2	20	1	1	3	1	1	3	1	1	1	1	1	3	1	2	1
130	1	6	1	2	0	1	2	3	2	2	5	2	3	2	1	1	3	2	1	2
130	1	35	1	2	35	2	1	2	2	1	4	2	1	1	1	1	3	1	1	2
110	1	39	1	2	39	1	1	2	2	1	3	1	3	2	1	1	3	2	1	1
150	2	20	1	2	15	1	2	2	2	1	3	1	1	1	1	1	2	2	2	1
150	2	72	1	2	72	1	1	3	1	1	3	1	1	1	1	1	3	2	2	1
160	2	47	1	2	31	1	1	3	2	1	4	2	1	1	1	3	4	1	2	2
200	2	1	1	2	0	1	2	3	2	1	4	2	2	2	1	3	4	2	2	2
100	1	27	1	2	27	1	1	3	2	1	3	1	2	2	1	1	3	3	1	1
230	2	14	1	2	6	1	2	3	2	1	4	2	2	2	1	1	3	3	2	2
0	1	25	1	2	21	1	1	2	1	1	2	1	2	2	1	1	3	2	1	1
110	1	31	1	2	20	1	1	2	2	1	3	1	1	1	1	1	3	2	1	1
130	1	46	1	2	46	1	2	2	2	1	4	2	1	1	1	1	3	2	2	2
160	2	22	1	2	17	1	1	3	1	1	5	2	3	3	1	3	4	2	2	2
230	2	28	1	2	21	1	1	3	2	1	4	2	1	1	1	1	3	2	2	2
290	2	6	1	2	0	2	2	3	2	1	4	2	3	2	1	1	3	3	2	2
300	2	9	1	2	0	2	1	2	2	1	4	2	2	2	1	3	4	2	2	2
110	1	30	1	2	30	1	2	3	2	1	3	1	2	2	1	1	3	2	2	1
300	2	12	1	2	0	1	2	3	2	1	4	2	3	2	1	1	3	3	2	2
300	2	32	1	2	29	1	2	2	2	1	4	2	1	1	1	1	3	1	2	2
300	2	8	1	2	0	2	2	3	2	2	5	2	3	3	1	1	3	2	2	2
300	2	33	1	2	21	2	1	3	2	1	4	2	1	1	1	1	3	2	2	2
110	1	18	1	2	18	1	1	3	2	1	4	2	3	2	1	1	3	2	2	2
150	2	23	1	2	6	1	1	3	1	1	3	1	3	3	1	3	4	2	2	1
200	2	28	1	2	25	1	1	3	2	1	4	2	2	2	1	1	3	1	1	2
300	2	11	1	2	0	2	2	3	2	1	3	1	1	1	1	5	1	2	1	1
300	2	8	1	2	0	2	2	3	2	1	5	2	3	3	1	1	3	3	1	2
300	2	30	1	2	12	1	1	3	1	1	3	1	1	1	1	1	2	2	2	1
140	2	6	1	2	0	1	1	3	1	1	3	1	1	1	1	1	3	1	2	1
200	2	14	1	2	7	1	2	3	2	1	4	2	2	2	1	1	3	2	2	2
180	2	6	1	2	0	2	2	3	2	1	4	2	2	2	1	1	3	1	2	2
200	2	3	1	2	0	1	2	3	2	1	4	2	3	3	1	4	4	2	2	2
200	2	12	1	2	6	1	1	3	1	1	3	1	1	1	1	1	3	2	2	1
170	2	6	1	2	0	1	1	2	2	1	3	1	1	1	1	1	3	3	2	1
300	2	13	1	2	10	2	2	3	2	1	4	2	3	2	1	3	4	2	2	2
210	2	10	1	2	6	1	1	3	2	2	5	2	2	2	1	1	2	2	2	2
135	2	22	1	2	12	2	1	3	2	1	4	2	2	3	1	1	3	1	2	2
150	2	8	1	2	0	2	2	3	2	2	5	2	3	3	1	1	3	3	2	2
100	1	58	1	2	58	1	1	3	1	1	3	1	2	3	1	1	3	1	2	1
300	2	12	1	2	8	2	2	3	2	1	4	2	2	3	1	1	3	2	1	2
190	2	102	1	2	102	1	1	3	2	1	3	1	1	1	1	1	3	2	1	1
300	2	36	1	2	21	1	2	3	1	1	3	1	1	1	1	1	2	2	1	1
205	2	34	1	2	23	1	1	3	2	1	4	2	1	1	1	1	3	2	2	2
200	2	21	1	2	15	1	1	3	2	1	4	2	1	1	1	1	3	1	2	2
20	1	4	1	2	0	1	1	2	1	1	2	1	3	2	1	1	3	1	2	1
230	2	5	1	2	0	1	1	3	2	2	4	2	1	1	1	2	4	2	2	2
110	1	3	1	2	0	2	1	3	2	1	5	2	1	1	1	1	3	2	2	2
300	2	9	1	2	0	1	2	3	2	1	3	1	2	2	1	1	3	2	2	1
300	2	1	1	2	0	1	1	3	2	1	4	2	1	1	1	1	3	2	2	2
210	2	9	1	2	0	1	2	2	2	1	4	2	1	1	1	5	4	3	2	2
210	2	17	1	2	13	1	1	3	2	1	4	2	1	1	1	1	2	2	2	2
300	2	18	1	2	15	1	1	2	2	1	4	2	3	3	1	1	3	3	2	2
100	1	8	1	2	8	1	1	3	2	1	4	2	2	3	1	1	4	2	2	2
300	2	10	1	2	7	2	1	3	1	1	3	1	1	1	1	1	2	2	2	1
300	2	104	1	2	104	1	1	3	1	1	3	1	2	2	1	1	3	1	2	1
300	2	22	1	2	19	1	1	3	2	1	3	1	1	1	1	1	2	2	2	1
120	1	33	1	2	21	1	1	3	2	1	3	1	1	1	1	1	3	1	2	1
110	1	6	1	2	0	2	2	3	2	1	4	2	2	2	1	1	3	2	2	2
190	2	105	1	2	42	1	2	2	1	1	2	1	2	2	1	1	3	1	2	1
120	1	56	1	2	56	1	1	3	2	1	3	1	2	2	1	1	3	2	2	1
100	1	9	1	2	0	1	2	2	1	1	2	1	2	2	1	1	3	2	2	1
70	1	77	1	2	21	1	2	3	2	1	4	2	3	3	1	4	4	2	2	2
280	2	27	1	2	12	1	2	3	2	1	4	2	1	1	1	1	2	1	2	2
130	1	31	1	2	10	1	1	3	2	1	4	2	2	2	1	1	3	2	2	2
210	2	36	1	2	30	1	1	3	1	1	3	1	1	1	1	1	3	3	2	1
120	1	12	1	2	8	1	1	3	2	1	4	2	1	1	1	1	3	1	2	2
150	2	8	1	2	0	1	2	3	2	2	5	2	2	2	1	1	3	2	2	2
300	2	16	1	2	12	2	1	3	2	1	4	2	3	2	1	1	3	1	2	2
230	2	21	1	2	17	1	2	3	1	1	3	1	1	1	1	1	3	2	2	1
140	2	12	1	2	9	1	1	3	2	1	4	2	1	1	1	1	3	1	2	2
120	1	15	1	2	12	2	2	3	2	1	4	2	2	2	1	1	3	2	2	2
210	2	26	1	2	23	1	1	3	2	1	3	1	2	2	1	3	4	2	2	1
50	1	54	1	2	54	2	2	3	1	1	3	1	1	1	1	4	4	1	2	1
50	1	57	1	2	57	1	1	3	2	1	4	2	3	3	1	3	4	1	2	2
150	2	14	1	2	12	1	1	3	2	1	4	2	1	1	1	1	3	2	2	2
300	2	17	1	2	15	1	1	3	2	1	4	2	1	1	1	1	3	2	2	2
120	1	26	1	2	23	1	1	3	2	1	3	1	2	2	1	3	4	2	2	1
220	2	41	1	2	37	2	1	2	1	1	2	1	1	1	1	1	2	3	2	1
210	2	7	1	2	0	1	1	3	2	1	4	2	1	1	1	1	2	3	1	2
200	2	54	1	2	20	2	2	3	1	1	3	1	1	1	1	1	2	3	2	1
50	1	8	1	2	0	1	1	3	2	1	4	2	1	1	1	1	3	2	2	2
50	1	17	1	2	13	1	1	3	2	1	4	2	2	2	1	1	3	2	2	2
140	2	35	1	2	10	2	1	3	2	1	4	2	2	2	1	1	2	3	2	2

## Sheet: PCR
MATCHED	CANCER
1	0.145592
1	0.329347
1	0.41466
1	0.432983
1	0.590124
1	0.710916
1	0.712982
1	0.823591
1	0.846745
1	1.09126
1	1.22518
1	1.22518
1	1.25115
1	1.37459
1	1.37459
1	1.39207
1	1.39378
1	1.44427
1	1.50701
1	2.28311
1	2.43013
1	2.57041
1	2.85534
1	2.89704
1	2.93223
1	2.93223
1	2.9554
1	2.97317
1	3.02971
1	3.06661
1	3.33726
1	3.53154
1	3.7218
1	3.85899
1	3.94493
1	4.02192
1	4.02916
1	4.3602
1	4.90129
1	5.01925
1	5.20197
